# Supplementary material for: Spectroscopic visualization of reversible hydrogen spillover between palladium and metal–organic frameworks toward catalytic semihydrogenation
Source: Nat Commun. 2024 Mar 22;15:2562. doi: 10.1038/s41467-024-46923-3 (PMC10959988; doi:10.1038/s41467-024-46923-3)
Supplement: Supplementary file 6 — Source data [file 41467_2024_46923_MOESM6_ESM.xlsx]

## Sheet: Fig. 1c
-1017.36	0.02044	0.30515	0.41012
-1017.3	0.02045	0.30543	0.41151
-1017.24	0.02047	0.30598	0.41444
-1017.18	0.0205	0.3065	0.4175
-1017.11	0.02052	0.30701	0.42063
-1017.05	0.02054	0.3075	0.42381
-1016.99	0.02056	0.30797	0.427
-1016.93	0.02058	0.30843	0.43017
-1016.87	0.0206	0.30887	0.43329
-1016.8	0.02062	0.30931	0.43633
-1016.74	0.02064	0.30975	0.43927
-1016.68	0.02066	0.31018	0.44208
-1016.62	0.02067	0.31061	0.44474
-1016.56	0.02068	0.31105	0.44724
-1016.49	0.02069	0.3115	0.44957
-1016.43	0.0207	0.31196	0.45172
-1016.37	0.02071	0.31242	0.4537
-1016.31	0.02071	0.31289	0.4555
-1016.24	0.02071	0.31336	0.45714
-1016.18	0.02071	0.31384	0.45861
-1016.12	0.02071	0.3143	0.45994
-1016.06	0.0207	0.31476	0.46112
-1016	0.02069	0.3152	0.46219
-1015.93	0.02068	0.31561	0.46314
-1015.87	0.02067	0.31599	0.464
-1015.81	0.02065	0.31633	0.46477
-1015.75	0.02063	0.31662	0.46548
-1015.69	0.02061	0.31685	0.46612
-1015.62	0.02059	0.31702	0.46672
-1015.56	0.02056	0.31713	0.46727
-1015.5	0.02053	0.31717	0.46778
-1015.44	0.0205	0.31714	0.46826
-1015.38	0.02047	0.31704	0.4687
-1015.31	0.02044	0.31687	0.46911
-1015.25	0.02041	0.31664	0.46948
-1015.19	0.02037	0.31635	0.46981
-1015.13	0.02034	0.31602	0.47011
-1015.06	0.0203	0.31564	0.47037
-1015	0.02026	0.31523	0.47059
-1014.94	0.02022	0.31481	0.47077
-1014.88	0.02018	0.31437	0.47091
-1014.82	0.02014	0.31394	0.47102
-1014.75	0.0201	0.31352	0.47109
-1014.69	0.02006	0.31313	0.47114
-1014.63	0.02002	0.31277	0.47117
-1014.57	0.01997	0.31245	0.47119
-1014.51	0.01993	0.31219	0.4712
-1014.44	0.01989	0.31197	0.47121
-1014.38	0.01984	0.31182	0.47123
-1014.32	0.0198	0.31173	0.47127
-1014.26	0.01976	0.31171	0.47132
-1014.2	0.01972	0.31175	0.47139
-1014.13	0.01968	0.31186	0.47147
-1014.07	0.01964	0.31202	0.47155
-1014.01	0.01961	0.31225	0.47164
-1013.95	0.01958	0.31253	0.47171
-1013.89	0.01955	0.31286	0.47176
-1013.82	0.01953	0.31323	0.47176
-1013.76	0.01952	0.31364	0.47169
-1013.7	0.0195	0.31408	0.47154
-1013.64	0.0195	0.31456	0.47128
-1013.57	0.0195	0.31505	0.4709
-1013.51	0.0195	0.31555	0.47037
-1013.45	0.01951	0.31607	0.46968
-1013.39	0.01952	0.31659	0.46882
-1013.33	0.01954	0.3171	0.46778
-1013.26	0.01956	0.31762	0.46656
-1013.2	0.01958	0.31812	0.46516
-1013.14	0.01961	0.31862	0.46358
-1013.08	0.01963	0.31911	0.46184
-1013.02	0.01966	0.3196	0.45996
-1012.95	0.01969	0.32008	0.45795
-1012.89	0.01972	0.32056	0.45585
-1012.83	0.01975	0.32106	0.45368
-1012.77	0.01978	0.32157	0.45147
-1012.71	0.01981	0.3221	0.44925
-1012.64	0.01984	0.32267	0.44707
-1012.58	0.01986	0.32328	0.44495
-1012.52	0.01988	0.32395	0.44293
-1012.46	0.0199	0.32469	0.44105
-1012.39	0.01992	0.3255	0.43934
-1012.33	0.01993	0.3264	0.43783
-1012.27	0.01994	0.32738	0.43655
-1012.21	0.01995	0.32847	0.43552
-1012.15	0.01995	0.32965	0.43476
-1012.08	0.01995	0.33094	0.4343
-1012.02	0.01995	0.33233	0.43413
-1011.96	0.01995	0.33383	0.43428
-1011.9	0.01994	0.33541	0.43473
-1011.84	0.01993	0.33709	0.43548
-1011.77	0.01992	0.33886	0.43652
-1011.71	0.0199	0.3407	0.43783
-1011.65	0.01988	0.3426	0.43938
-1011.59	0.01986	0.34455	0.44113
-1011.53	0.01983	0.34654	0.44306
-1011.46	0.01981	0.34856	0.44512
-1011.4	0.01978	0.35059	0.44726
-1011.34	0.01975	0.35262	0.44943
-1011.28	0.01972	0.35464	0.45158
-1011.21	0.01969	0.35664	0.45366
-1011.15	0.01965	0.35859	0.45561
-1011.09	0.01962	0.3605	0.45739
-1011.03	0.01959	0.36235	0.45896
-1010.97	0.01955	0.36412	0.46025
-1010.9	0.01952	0.36582	0.46125
-1010.84	0.01948	0.36743	0.46191
-1010.78	0.01945	0.36894	0.46221
-1010.72	0.01941	0.37035	0.46213
-1010.66	0.01938	0.37165	0.46166
-1010.59	0.01934	0.37284	0.46078
-1010.53	0.01931	0.37391	0.45951
-1010.47	0.01927	0.37486	0.45784
-1010.41	0.01923	0.3757	0.45579
-1010.35	0.0192	0.37641	0.45338
-1010.28	0.01916	0.377	0.45063
-1010.22	0.01912	0.37747	0.44756
-1010.16	0.01908	0.37781	0.44421
-1010.1	0.01903	0.37803	0.44061
-1010.03	0.01899	0.37812	0.43678
-1009.97	0.01894	0.37809	0.43276
-1009.91	0.0189	0.37794	0.42859
-1009.85	0.01885	0.37767	0.42429
-1009.79	0.0188	0.37727	0.41989
-1009.72	0.01875	0.37675	0.41543
-1009.66	0.01869	0.3761	0.41093
-1009.6	0.01864	0.37534	0.40642
-1009.54	0.01859	0.37447	0.40192
-1009.48	0.01854	0.37349	0.39746
-1009.41	0.01849	0.3724	0.39305
-1009.35	0.01844	0.37121	0.38872
-1009.29	0.0184	0.36994	0.38449
-1009.23	0.01835	0.36859	0.38039
-1009.17	0.01831	0.36717	0.37642
-1009.1	0.01826	0.36569	0.37263
-1009.04	0.01822	0.36417	0.36904
-1008.98	0.01819	0.36261	0.36566
-1008.92	0.01815	0.36104	0.36253
-1008.85	0.01811	0.35946	0.35969
-1008.79	0.01808	0.35788	0.35715
-1008.73	0.01805	0.35632	0.35495
-1008.67	0.01801	0.35479	0.35311
-1008.61	0.01798	0.35329	0.35167
-1008.54	0.01794	0.35184	0.35066
-1008.48	0.01791	0.35044	0.35008
-1008.42	0.01787	0.3491	0.34997
-1008.36	0.01784	0.34782	0.35033
-1008.3	0.0178	0.34659	0.35118
-1008.23	0.01776	0.34544	0.35251
-1008.17	0.01772	0.34434	0.35433
-1008.11	0.01768	0.34331	0.35661
-1008.05	0.01764	0.34233	0.35935
-1007.99	0.0176	0.34141	0.36251
-1007.92	0.01756	0.34054	0.36607
-1007.86	0.01752	0.3397	0.36998
-1007.8	0.01748	0.3389	0.3742
-1007.74	0.01745	0.33813	0.37869
-1007.67	0.01741	0.33738	0.38339
-1007.61	0.01737	0.33664	0.38824
-1007.55	0.01734	0.33589	0.39318
-1007.49	0.0173	0.33514	0.39815
-1007.43	0.01727	0.33438	0.4031
-1007.36	0.01725	0.33358	0.40797
-1007.3	0.01722	0.33275	0.41268
-1007.24	0.01719	0.33187	0.4172
-1007.18	0.01717	0.33094	0.42147
-1007.12	0.01715	0.32994	0.42545
-1007.05	0.01713	0.32886	0.4291
-1006.99	0.01711	0.3277	0.4324
-1006.93	0.01709	0.32644	0.43531
-1006.87	0.01707	0.32509	0.43782
-1006.81	0.01705	0.32363	0.43994
-1006.74	0.01703	0.32206	0.44167
-1006.68	0.017	0.32038	0.44302
-1006.62	0.01698	0.31857	0.44401
-1006.56	0.01695	0.31665	0.44467
-1006.49	0.01692	0.31461	0.44504
-1006.43	0.01689	0.31245	0.44516
-1006.37	0.01685	0.31017	0.44507
-1006.31	0.01682	0.30779	0.44482
-1006.25	0.01678	0.3053	0.44446
-1006.18	0.01673	0.30272	0.44403
-1006.12	0.01668	0.30005	0.44357
-1006.06	0.01663	0.29729	0.44313
-1006	0.01658	0.29446	0.44275
-1005.94	0.01653	0.29156	0.44244
-1005.87	0.01647	0.28861	0.44224
-1005.81	0.01641	0.28561	0.44217
-1005.75	0.01635	0.28258	0.44224
-1005.69	0.01629	0.27952	0.44246
-1005.63	0.01623	0.27646	0.44285
-1005.56	0.01617	0.27341	0.44341
-1005.5	0.01611	0.27037	0.44414
-1005.44	0.01605	0.26738	0.44505
-1005.38	0.01599	0.26445	0.44614
-1005.31	0.01593	0.2616	0.44742
-1005.25	0.01587	0.25885	0.44889
-1005.19	0.01582	0.25622	0.45056
-1005.13	0.01576	0.25374	0.45245
-1005.07	0.01571	0.25143	0.45455
-1005	0.01565	0.24931	0.45687
-1004.94	0.0156	0.2474	0.45944
-1004.88	0.01555	0.24571	0.46225
-1004.82	0.0155	0.24426	0.46531
-1004.76	0.01546	0.24306	0.46863
-1004.69	0.01541	0.24211	0.47221
-1004.63	0.01537	0.24142	0.47604
-1004.57	0.01533	0.24099	0.48011
-1004.51	0.01529	0.24082	0.48442
-1004.45	0.01526	0.24089	0.48895
-1004.38	0.01523	0.24119	0.49368
-1004.32	0.01521	0.24172	0.49859
-1004.26	0.01518	0.24245	0.50366
-1004.2	0.01517	0.24338	0.50885
-1004.13	0.01515	0.24448	0.51413
-1004.07	0.01514	0.24573	0.51948
-1004.01	0.01514	0.24712	0.52486
-1003.95	0.01514	0.24863	0.53024
-1003.89	0.01514	0.25023	0.53557
-1003.82	0.01515	0.25191	0.54084
-1003.76	0.01516	0.25366	0.54598
-1003.7	0.01517	0.25544	0.55098
-1003.64	0.01519	0.25726	0.5558
-1003.58	0.01521	0.2591	0.56038
-1003.51	0.01523	0.26093	0.56471
-1003.45	0.01525	0.26277	0.56873
-1003.39	0.01528	0.26458	0.57242
-1003.33	0.0153	0.26638	0.57573
-1003.27	0.01532	0.26815	0.57863
-1003.2	0.01534	0.26989	0.5811
-1003.14	0.01536	0.2716	0.58309
-1003.08	0.01537	0.27329	0.58459
-1003.02	0.01538	0.27495	0.58557
-1002.95	0.01539	0.27659	0.586
-1002.89	0.0154	0.27823	0.58588
-1002.83	0.01539	0.27985	0.5852
-1002.77	0.01539	0.28148	0.58395
-1002.71	0.01538	0.28311	0.58214
-1002.64	0.01536	0.28475	0.57976
-1002.58	0.01534	0.28642	0.57685
-1002.52	0.01531	0.28811	0.57341
-1002.46	0.01528	0.28982	0.56947
-1002.4	0.01524	0.29157	0.56507
-1002.33	0.01519	0.29335	0.56023
-1002.27	0.01514	0.29515	0.55501
-1002.21	0.01509	0.29699	0.54944
-1002.15	0.01502	0.29886	0.54357
-1002.09	0.01496	0.30075	0.53745
-1002.02	0.01488	0.30266	0.53112
-1001.96	0.01481	0.3046	0.52464
-1001.9	0.01473	0.30656	0.51805
-1001.84	0.01464	0.30854	0.51139
-1001.77	0.01456	0.31054	0.5047
-1001.71	0.01447	0.31256	0.49801
-1001.65	0.01437	0.31459	0.49136
-1001.59	0.01428	0.31665	0.48476
-1001.53	0.01419	0.31873	0.47823
-1001.46	0.01409	0.32083	0.47179
-1001.4	0.014	0.32296	0.46543
-1001.34	0.01391	0.32513	0.45916
-1001.28	0.01382	0.32733	0.45298
-1001.22	0.01374	0.32956	0.44688
-1001.15	0.01365	0.33185	0.44084
-1001.09	0.01357	0.33418	0.43487
-1001.03	0.0135	0.33655	0.42893
-1000.97	0.01343	0.33897	0.42303
-1000.91	0.01337	0.34144	0.41714
-1000.84	0.01331	0.34396	0.41127
-1000.78	0.01325	0.34651	0.40539
-1000.72	0.0132	0.34909	0.39951
-1000.66	0.01316	0.35169	0.3936
-1000.6	0.01312	0.3543	0.38769
-1000.53	0.01309	0.3569	0.38176
-1000.47	0.01306	0.35948	0.37581
-1000.41	0.01303	0.36202	0.36986
-1000.35	0.01301	0.36449	0.36392
-1000.28	0.01298	0.36689	0.358
-1000.22	0.01297	0.36919	0.35211
-1000.16	0.01295	0.37136	0.34629
-1000.1	0.01293	0.3734	0.34055
-1000.04	0.01292	0.37528	0.33492
-999.974	0.0129	0.37698	0.32944
-999.912	0.01289	0.3785	0.32414
-999.85	0.01287	0.37982	0.31906
-999.788	0.01285	0.38093	0.31424
-999.726	0.01283	0.38184	0.30973
-999.663	0.01281	0.38253	0.30556
-999.601	0.01279	0.38302	0.30178
-999.539	0.01276	0.3833	0.29844
-999.477	0.01273	0.38337	0.29558
-999.415	0.01271	0.38326	0.29325
-999.353	0.01268	0.38297	0.29148
-999.291	0.01264	0.38251	0.29032
-999.229	0.01261	0.38191	0.2898
-999.167	0.01258	0.38116	0.28996
-999.105	0.01254	0.3803	0.29081
-999.042	0.01251	0.37935	0.2924
-998.98	0.01247	0.37831	0.29473
-998.918	0.01243	0.37721	0.2978
-998.856	0.01239	0.37607	0.30164
-998.794	0.01235	0.3749	0.30622
-998.732	0.01232	0.37373	0.31154
-998.67	0.01228	0.37256	0.31756
-998.608	0.01224	0.37142	0.32427
-998.546	0.01219	0.37031	0.33162
-998.484	0.01215	0.36924	0.33956
-998.421	0.0121	0.36823	0.34803
-998.359	0.01206	0.36727	0.35697
-998.297	0.01201	0.36637	0.36631
-998.235	0.01195	0.36554	0.37597
-998.173	0.0119	0.36477	0.38586
-998.111	0.01184	0.36406	0.39591
-998.049	0.01178	0.36341	0.40603
-997.987	0.01171	0.36282	0.41614
-997.925	0.01164	0.36228	0.42615
-997.862	0.01156	0.36179	0.43598
-997.8	0.01148	0.36136	0.44556
-997.738	0.0114	0.36097	0.45481
-997.676	0.01131	0.36062	0.46366
-997.614	0.01122	0.36032	0.47205
-997.552	0.01112	0.36007	0.47994
-997.49	0.01102	0.35985	0.48726
-997.428	0.01091	0.35968	0.494
-997.366	0.0108	0.35956	0.5001
-997.304	0.01068	0.35947	0.50555
-997.241	0.01056	0.35942	0.51034
-997.179	0.01044	0.3594	0.51446
-997.117	0.01031	0.35942	0.51791
-997.055	0.01017	0.35946	0.52069
-996.993	0.01003	0.35951	0.52283
-996.931	0.00989	0.35957	0.52435
-996.869	0.00975	0.35964	0.52528
-996.807	0.0096	0.35969	0.52566
-996.745	0.00945	0.35973	0.52552
-996.683	0.0093	0.35974	0.52493
-996.62	0.00914	0.35972	0.52392
-996.558	0.00899	0.35965	0.52256
-996.496	0.00883	0.35955	0.5209
-996.434	0.00868	0.35939	0.51899
-996.372	0.00853	0.35918	0.51689
-996.31	0.00838	0.35892	0.51467
-996.248	0.00823	0.35861	0.51237
-996.186	0.00808	0.35826	0.51006
-996.124	0.00794	0.35786	0.50777
-996.062	0.00781	0.35742	0.50558
-995.999	0.00768	0.35696	0.50351
-995.937	0.00755	0.35647	0.50162
-995.875	0.00744	0.35597	0.49995
-995.813	0.00732	0.35547	0.49854
-995.751	0.00722	0.35497	0.49742
-995.689	0.00711	0.35448	0.49662
-995.627	0.00702	0.35401	0.49616
-995.565	0.00693	0.35357	0.49607
-995.503	0.00684	0.35316	0.49634
-995.44	0.00676	0.35279	0.49699
-995.378	0.00669	0.35247	0.498
-995.316	0.00662	0.3522	0.49937
-995.254	0.00655	0.35198	0.50106
-995.192	0.00649	0.35182	0.50305
-995.13	0.00643	0.35172	0.50529
-995.068	0.00638	0.35167	0.50773
-995.006	0.00633	0.35168	0.51031
-994.944	0.00629	0.35175	0.51297
-994.882	0.00625	0.35187	0.51565
-994.819	0.00621	0.35205	0.51825
-994.757	0.00618	0.35228	0.52072
-994.695	0.00616	0.35255	0.52297
-994.633	0.00614	0.35287	0.52494
-994.571	0.00613	0.35323	0.52656
-994.509	0.00612	0.35362	0.52776
-994.447	0.00612	0.35405	0.52848
-994.385	0.00612	0.3545	0.52868
-994.323	0.00614	0.35497	0.52833
-994.261	0.00616	0.35546	0.52738
-994.198	0.00618	0.35596	0.52581
-994.136	0.00622	0.35647	0.52363
-994.074	0.00626	0.35698	0.52081
-994.012	0.00631	0.3575	0.51737
-993.95	0.00637	0.35801	0.51333
-993.888	0.00644	0.35853	0.50869
-993.826	0.00651	0.35905	0.50351
-993.764	0.00659	0.35957	0.4978
-993.702	0.00668	0.36009	0.49162
-993.639	0.00677	0.36061	0.485
-993.577	0.00687	0.36114	0.47799
-993.515	0.00698	0.36167	0.47065
-993.453	0.0071	0.36221	0.46303
-993.391	0.00722	0.36276	0.45518
-993.329	0.00735	0.36331	0.44717
-993.267	0.00749	0.36387	0.43905
-993.205	0.00763	0.36443	0.43089
-993.143	0.00777	0.365	0.42273
-993.081	0.00792	0.36556	0.41465
-993.018	0.00808	0.36612	0.4067
-992.956	0.00824	0.36667	0.39894
-992.894	0.0084	0.3672	0.39143
-992.832	0.00857	0.36772	0.38424
-992.77	0.00874	0.3682	0.37742
-992.708	0.00892	0.36865	0.37103
-992.646	0.0091	0.36907	0.36512
-992.584	0.00928	0.36943	0.35976
-992.522	0.00946	0.36975	0.35498
-992.46	0.00964	0.37	0.35085
-992.397	0.00983	0.37018	0.3474
-992.335	0.01002	0.37029	0.34467
-992.273	0.01021	0.3703	0.34269
-992.211	0.01039	0.37022	0.34149
-992.149	0.01059	0.37003	0.34108
-992.087	0.01078	0.36972	0.34148
-992.025	0.01097	0.36928	0.34267
-991.963	0.01116	0.3687	0.34466
-991.901	0.01135	0.36796	0.34741
-991.839	0.01154	0.36706	0.35091
-991.776	0.01173	0.36598	0.35512
-991.714	0.01192	0.36472	0.35998
-991.652	0.01211	0.36327	0.36544
-991.59	0.0123	0.36162	0.37144
-991.528	0.01248	0.35978	0.37792
-991.466	0.01266	0.35774	0.38479
-991.404	0.01284	0.35552	0.39197
-991.342	0.01301	0.35311	0.3994
-991.28	0.01318	0.35053	0.40698
-991.217	0.01334	0.3478	0.41463
-991.155	0.01349	0.34494	0.42226
-991.093	0.01364	0.34195	0.42981
-991.031	0.01378	0.33888	0.43719
-990.969	0.01391	0.33573	0.44433
-990.907	0.01403	0.33255	0.45117
-990.845	0.01415	0.32935	0.45765
-990.783	0.01425	0.32617	0.46373
-990.721	0.01434	0.32302	0.46937
-990.659	0.01442	0.31994	0.47453
-990.596	0.0145	0.31695	0.4792
-990.534	0.01456	0.31407	0.48336
-990.472	0.01461	0.31132	0.48702
-990.41	0.01466	0.30871	0.49018
-990.348	0.01469	0.30627	0.49285
-990.286	0.01472	0.304	0.49507
-990.224	0.01474	0.30192	0.49685
-990.162	0.01475	0.30001	0.49823
-990.1	0.01476	0.2983	0.49924
-990.038	0.01476	0.29678	0.49992
-989.975	0.01475	0.29544	0.50031
-989.913	0.01474	0.29429	0.50045
-989.851	0.01473	0.29332	0.50036
-989.789	0.01471	0.29254	0.50008
-989.727	0.01469	0.29192	0.49964
-989.665	0.01467	0.29148	0.49906
-989.603	0.01465	0.29119	0.49836
-989.541	0.01462	0.29107	0.49757
-989.479	0.01459	0.29111	0.49669
-989.416	0.01456	0.29129	0.49573
-989.354	0.01453	0.29163	0.49471
-989.292	0.0145	0.2921	0.49364
-989.23	0.01447	0.29272	0.4925
-989.168	0.01443	0.29347	0.49132
-989.106	0.0144	0.29434	0.4901
-989.044	0.01436	0.29534	0.48883
-988.982	0.01432	0.29645	0.48753
-988.92	0.01428	0.29767	0.4862
-988.858	0.01424	0.29899	0.48484
-988.795	0.01419	0.30039	0.48346
-988.733	0.01414	0.30188	0.48206
-988.671	0.01409	0.30343	0.48065
-988.609	0.01403	0.30505	0.47923
-988.547	0.01398	0.30671	0.4778
-988.485	0.01392	0.30841	0.47636
-988.423	0.01386	0.31014	0.47492
-988.361	0.01379	0.31189	0.47346
-988.299	0.01373	0.31365	0.47199
-988.237	0.01366	0.31542	0.4705
-988.174	0.01359	0.31718	0.46898
-988.112	0.01352	0.31894	0.46742
-988.05	0.01345	0.32069	0.46582
-987.988	0.01337	0.32241	0.46416
-987.926	0.0133	0.32412	0.46244
-987.864	0.01322	0.3258	0.46064
-987.802	0.01314	0.32746	0.45876
-987.74	0.01307	0.32908	0.45678
-987.678	0.01299	0.33066	0.45471
-987.616	0.01291	0.33221	0.45253
-987.553	0.01283	0.33371	0.45023
-987.491	0.01275	0.33515	0.44783
-987.429	0.01267	0.33654	0.4453
-987.367	0.01259	0.33787	0.44266
-987.305	0.01251	0.33912	0.43989
-987.243	0.01242	0.3403	0.43701
-987.181	0.01234	0.34139	0.43401
-987.119	0.01226	0.34239	0.43091
-987.057	0.01217	0.34328	0.42769
-986.994	0.01208	0.34407	0.42438
-986.932	0.012	0.34474	0.42098
-986.87	0.01191	0.34528	0.4175
-986.808	0.01182	0.3457	0.41396
-986.746	0.01172	0.34598	0.41035
-986.684	0.01163	0.34612	0.40672
-986.622	0.01154	0.34612	0.40306
-986.56	0.01144	0.34598	0.3994
-986.498	0.01134	0.3457	0.39576
-986.436	0.01124	0.34527	0.39217
-986.373	0.01114	0.34471	0.38865
-986.311	0.01105	0.34402	0.38522
-986.249	0.01095	0.34321	0.38192
-986.187	0.01085	0.34229	0.37878
-986.125	0.01075	0.34127	0.37582
-986.063	0.01065	0.34015	0.37308
-986.001	0.01055	0.33897	0.37059
-985.939	0.01045	0.33773	0.36838
-985.877	0.01036	0.33645	0.36648
-985.815	0.01026	0.33515	0.36492
-985.752	0.01017	0.33385	0.36373
-985.69	0.01009	0.33256	0.36293
-985.628	0.01	0.3313	0.36255
-985.566	0.00992	0.33009	0.36259
-985.504	0.00984	0.32895	0.36308
-985.442	0.00976	0.32789	0.36403
-985.38	0.00969	0.32693	0.36544
-985.318	0.00962	0.32607	0.36729
-985.256	0.00955	0.32532	0.36959
-985.194	0.00949	0.3247	0.37232
-985.131	0.00943	0.32421	0.37546
-985.069	0.00937	0.32384	0.37897
-985.007	0.00931	0.32361	0.38282
-984.945	0.00925	0.3235	0.38698
-984.883	0.0092	0.32351	0.39141
-984.821	0.00914	0.32364	0.39607
-984.759	0.00909	0.32388	0.4009
-984.697	0.00904	0.32421	0.40587
-984.635	0.00899	0.32462	0.41094
-984.572	0.00895	0.32511	0.41606
-984.51	0.0089	0.32565	0.42121
-984.448	0.00886	0.32623	0.42634
-984.386	0.00883	0.32684	0.43144
-984.324	0.0088	0.32747	0.43647
-984.262	0.00878	0.32809	0.44142
-984.2	0.00876	0.32869	0.44627
-984.138	0.00876	0.32926	0.45101
-984.076	0.00876	0.32979	0.45562
-984.014	0.00877	0.33027	0.4601
-983.951	0.0088	0.33069	0.46444
-983.889	0.00883	0.33105	0.46863
-983.827	0.00888	0.33133	0.47266
-983.765	0.00893	0.33154	0.47651
-983.703	0.009	0.33168	0.48019
-983.641	0.00908	0.33175	0.48366
-983.579	0.00918	0.33176	0.48692
-983.517	0.00928	0.33171	0.48994
-983.455	0.00939	0.3316	0.49271
-983.393	0.00951	0.33146	0.49521
-983.33	0.00964	0.33128	0.49741
-983.268	0.00977	0.33108	0.4993
-983.206	0.00991	0.33088	0.50086
-983.144	0.01005	0.33067	0.50207
-983.082	0.0102	0.33048	0.50293
-983.02	0.01035	0.33032	0.50341
-982.958	0.0105	0.3302	0.50353
-982.896	0.01065	0.33012	0.50328
-982.834	0.01079	0.33009	0.50267
-982.771	0.01094	0.33014	0.50171
-982.709	0.01108	0.33025	0.50042
-982.647	0.01122	0.33045	0.49883
-982.585	0.01136	0.33074	0.49697
-982.523	0.01149	0.33113	0.49485
-982.461	0.01162	0.33162	0.49253
-982.399	0.01174	0.33221	0.49004
-982.337	0.01185	0.33292	0.48742
-982.275	0.01196	0.33375	0.48471
-982.213	0.01206	0.33469	0.48195
-982.15	0.01215	0.33576	0.47918
-982.088	0.01224	0.33694	0.47642
-982.026	0.01232	0.33825	0.47371
-981.964	0.01239	0.33966	0.47108
-981.902	0.01245	0.34119	0.46854
-981.84	0.0125	0.34283	0.4661
-981.778	0.01254	0.34455	0.46378
-981.716	0.01258	0.34637	0.46158
-981.654	0.01261	0.34826	0.45948
-981.592	0.01262	0.35021	0.45749
-981.529	0.01264	0.35222	0.45559
-981.467	0.01264	0.35426	0.45376
-981.405	0.01264	0.35634	0.45198
-981.343	0.01263	0.35842	0.45024
-981.281	0.01261	0.3605	0.44851
-981.219	0.01259	0.36257	0.44677
-981.157	0.01256	0.3646	0.445
-981.095	0.01254	0.3666	0.44319
-981.033	0.0125	0.36854	0.44132
-980.971	0.01247	0.37041	0.43939
-980.908	0.01244	0.3722	0.43738
-980.846	0.0124	0.3739	0.4353
-980.784	0.01236	0.3755	0.43313
-980.722	0.01233	0.377	0.43089
-980.66	0.01229	0.37838	0.42857
-980.598	0.01226	0.37964	0.42619
-980.536	0.01223	0.38078	0.42375
-980.474	0.0122	0.38179	0.42126
-980.412	0.01218	0.38269	0.41873
-980.349	0.01216	0.38348	0.41617
-980.287	0.01214	0.38416	0.41357
-980.225	0.01213	0.38475	0.41095
-980.163	0.01212	0.38526	0.40832
-980.101	0.01212	0.38572	0.40567
-980.039	0.01212	0.38613	0.403
-979.977	0.01212	0.38653	0.40033
-979.915	0.01213	0.38692	0.39764
-979.853	0.01214	0.38734	0.39494
-979.791	0.01216	0.38781	0.39224
-979.728	0.01218	0.38833	0.38952
-979.666	0.0122	0.38894	0.38679
-979.604	0.01222	0.38964	0.38407
-979.542	0.01225	0.39044	0.38134
-979.48	0.01228	0.39135	0.37863
-979.418	0.0123	0.39237	0.37593
-979.356	0.01233	0.39349	0.37326
-979.294	0.01236	0.3947	0.37064
-979.232	0.01239	0.39599	0.36806
-979.17	0.01242	0.39735	0.36555
-979.107	0.01245	0.39875	0.36312
-979.045	0.01248	0.40017	0.36078
-978.983	0.0125	0.40159	0.35854
-978.921	0.01253	0.40297	0.3564
-978.859	0.01255	0.40429	0.35438
-978.797	0.01257	0.40552	0.35246
-978.735	0.0126	0.40664	0.35066
-978.673	0.01262	0.40763	0.34897
-978.611	0.01264	0.40846	0.34738
-978.548	0.01265	0.40912	0.34587
-978.486	0.01267	0.4096	0.34444
-978.424	0.01268	0.40988	0.34307
-978.362	0.01269	0.40996	0.34174
-978.3	0.0127	0.40984	0.34043
-978.238	0.01271	0.40951	0.33914
-978.176	0.01272	0.40899	0.33785
-978.114	0.01272	0.40828	0.33655
-978.052	0.01272	0.40739	0.33523
-977.99	0.01272	0.40632	0.3339
-977.927	0.01271	0.4051	0.33257
-977.865	0.0127	0.40374	0.33125
-977.803	0.01269	0.40225	0.32997
-977.741	0.01268	0.40064	0.32876
-977.679	0.01266	0.39893	0.32767
-977.617	0.01264	0.39714	0.32674
-977.555	0.01261	0.39527	0.32603
-977.493	0.01259	0.39334	0.32561
-977.431	0.01256	0.39137	0.32553
-977.369	0.01253	0.38936	0.32587
-977.306	0.0125	0.38733	0.3267
-977.244	0.01247	0.38528	0.32807
-977.182	0.01244	0.38323	0.33005
-977.12	0.01241	0.38119	0.3327
-977.058	0.01237	0.37915	0.33606
-976.996	0.01234	0.37714	0.34015
-976.934	0.01231	0.37515	0.34501
-976.872	0.01228	0.37318	0.35063
-976.81	0.01225	0.37126	0.35702
-976.748	0.01222	0.36937	0.36415
-976.685	0.01219	0.36752	0.372
-976.623	0.01216	0.36571	0.38052
-976.561	0.01213	0.36395	0.38965
-976.499	0.01211	0.36224	0.39935
-976.437	0.01208	0.36059	0.40953
-976.375	0.01206	0.35899	0.42013
-976.313	0.01204	0.35744	0.43107
-976.251	0.01202	0.35595	0.44227
-976.189	0.012	0.35452	0.45367
-976.126	0.01199	0.35315	0.46517
-976.064	0.01197	0.35184	0.47672
-976.002	0.01196	0.35059	0.48825
-975.94	0.01196	0.3494	0.49968
-975.878	0.01195	0.34826	0.51097
-975.816	0.01195	0.34718	0.52205
-975.754	0.01196	0.34614	0.53288
-975.692	0.01196	0.34515	0.54341
-975.63	0.01197	0.3442	0.5536
-975.568	0.01198	0.34328	0.56341
-975.505	0.01199	0.34239	0.57281
-975.443	0.012	0.34152	0.58178
-975.381	0.01202	0.34067	0.59028
-975.319	0.01203	0.33983	0.5983
-975.257	0.01204	0.339	0.60582
-975.195	0.01205	0.33817	0.61283
-975.133	0.01206	0.33736	0.61934
-975.071	0.01206	0.33654	0.62532
-975.009	0.01206	0.33573	0.6308
-974.947	0.01205	0.33493	0.63577
-974.884	0.01204	0.33413	0.64024
-974.822	0.01203	0.33333	0.64423
-974.76	0.012	0.33254	0.64775
-974.698	0.01197	0.33174	0.65083
-974.636	0.01193	0.33095	0.65347
-974.574	0.01189	0.33016	0.6557
-974.512	0.01183	0.32936	0.65753
-974.45	0.01177	0.32855	0.65899
-974.388	0.01171	0.32774	0.66008
-974.326	0.01164	0.32691	0.66083
-974.263	0.01156	0.32606	0.66125
-974.201	0.01148	0.32519	0.66135
-974.139	0.0114	0.3243	0.66115
-974.077	0.01131	0.32339	0.66063
-974.015	0.01123	0.32246	0.65982
-973.953	0.01114	0.32152	0.65872
-973.891	0.01106	0.32055	0.65732
-973.829	0.01097	0.31958	0.65562
-973.767	0.0109	0.3186	0.65363
-973.704	0.01083	0.31763	0.65132
-973.642	0.01076	0.31666	0.64871
-973.58	0.0107	0.31571	0.64576
-973.518	0.01065	0.31479	0.64248
-973.456	0.0106	0.31389	0.63886
-973.394	0.01056	0.31303	0.63487
-973.332	0.01054	0.31221	0.6305
-973.27	0.01052	0.31145	0.62575
-973.208	0.01051	0.31074	0.62061
-973.146	0.0105	0.31009	0.61507
-973.083	0.01051	0.30951	0.60912
-973.021	0.01052	0.309	0.60278
-972.959	0.01054	0.30856	0.59605
-972.897	0.01056	0.3082	0.58895
-972.835	0.01058	0.30793	0.5815
-972.773	0.01061	0.30775	0.57373
-972.711	0.01064	0.30767	0.56569
-972.649	0.01068	0.30768	0.55742
-972.587	0.01071	0.3078	0.54897
-972.525	0.01074	0.30803	0.5404
-972.462	0.01077	0.30837	0.53178
-972.4	0.01079	0.30882	0.52315
-972.338	0.01081	0.3094	0.5146
-972.276	0.01083	0.3101	0.50617
-972.214	0.01084	0.31092	0.49792
-972.152	0.01084	0.31187	0.4899
-972.09	0.01084	0.31294	0.48216
-972.028	0.01083	0.31415	0.47471
-971.966	0.01081	0.31547	0.46759
-971.903	0.01079	0.31692	0.4608
-971.841	0.01076	0.31848	0.45433
-971.779	0.01072	0.32016	0.44817
-971.717	0.01068	0.32194	0.44229
-971.655	0.01063	0.32382	0.43665
-971.593	0.01057	0.32579	0.43121
-971.531	0.01051	0.32784	0.42592
-971.469	0.01045	0.32995	0.42071
-971.407	0.01038	0.33212	0.41555
-971.345	0.0103	0.33433	0.41036
-971.282	0.01023	0.33657	0.4051
-971.22	0.01015	0.33883	0.39973
-971.158	0.01007	0.34109	0.3942
-971.096	0.00999	0.34335	0.38849
-971.034	0.00991	0.34559	0.38259
-970.972	0.00982	0.3478	0.37647
-970.91	0.00974	0.34999	0.37015
-970.848	0.00966	0.35214	0.36364
-970.786	0.00958	0.35425	0.35695
-970.724	0.00951	0.35631	0.35013
-970.661	0.00943	0.35834	0.3432
-970.599	0.00936	0.36032	0.33621
-970.537	0.00929	0.36226	0.32921
-970.475	0.00922	0.36416	0.32225
-970.413	0.00915	0.36602	0.31537
-970.351	0.00908	0.36785	0.30863
-970.289	0.00902	0.36965	0.30208
-970.227	0.00896	0.37143	0.29577
-970.165	0.00891	0.37318	0.28975
-970.103	0.00885	0.3749	0.28406
-970.04	0.0088	0.37661	0.27874
-969.978	0.00875	0.37829	0.27384
-969.916	0.00871	0.37996	0.2694
-969.854	0.00867	0.38161	0.26544
-969.792	0.00863	0.38324	0.26201
-969.73	0.00859	0.38485	0.25913
-969.668	0.00856	0.38644	0.25684
-969.606	0.00854	0.38802	0.25514
-969.544	0.00851	0.38957	0.25407
-969.481	0.00849	0.3911	0.25364
-969.419	0.00848	0.3926	0.25387
-969.357	0.00847	0.39408	0.25475
-969.295	0.00846	0.39551	0.2563
-969.233	0.00846	0.39691	0.25852
-969.171	0.00846	0.39826	0.2614
-969.109	0.00847	0.39954	0.26493
-969.047	0.00848	0.40076	0.26911
-968.985	0.00849	0.40189	0.27393
-968.923	0.0085	0.40292	0.27936
-968.86	0.00852	0.40384	0.28539
-968.798	0.00854	0.40463	0.292
-968.736	0.00856	0.40527	0.29916
-968.674	0.00859	0.40575	0.30686
-968.612	0.00861	0.40605	0.31506
-968.55	0.00864	0.40616	0.32375
-968.488	0.00866	0.40606	0.33289
-968.426	0.00868	0.40575	0.34245
-968.364	0.00871	0.4052	0.35241
-968.302	0.00873	0.40441	0.36273
-968.239	0.00875	0.40337	0.37337
-968.177	0.00877	0.40208	0.3843
-968.115	0.00879	0.40054	0.39548
-968.053	0.0088	0.39874	0.40688
-967.991	0.00882	0.3967	0.41845
-967.929	0.00884	0.39439	0.43015
-967.867	0.00885	0.39185	0.44193
-967.805	0.00887	0.38906	0.45376
-967.743	0.00889	0.38603	0.46558
-967.68	0.00891	0.38277	0.47736
-967.618	0.00894	0.37928	0.48902
-967.556	0.00897	0.37557	0.50054
-967.494	0.009	0.37164	0.51185
-967.432	0.00904	0.36749	0.52289
-967.37	0.00908	0.36313	0.53361
-967.308	0.00913	0.35854	0.54396
-967.246	0.00919	0.35375	0.55386
-967.184	0.00925	0.34873	0.56327
-967.122	0.00932	0.3435	0.57212
-967.059	0.00939	0.33805	0.58036
-966.997	0.00947	0.33237	0.58794
-966.935	0.00956	0.32647	0.5948
-966.873	0.00965	0.32035	0.60092
-966.811	0.00975	0.314	0.60624
-966.749	0.00985	0.30744	0.61075
-966.687	0.00996	0.30065	0.61443
-966.625	0.01006	0.29366	0.61729
-966.563	0.01018	0.28646	0.61931
-966.501	0.01029	0.28288	0.62168
-966.438	0.01041	0.2791	0.62332
-966.376	0.01053	0.27519	0.62422
-966.314	0.01064	0.27115	0.62443
-966.252	0.01076	0.26701	0.62401
-966.19	0.01088	0.26279	0.62299
-966.128	0.011	0.25848	0.62145
-966.066	0.01112	0.25413	0.61945
-966.004	0.01124	0.24973	0.61704
-965.942	0.01136	0.2453	0.61429
-965.88	0.01147	0.24087	0.61126
-965.817	0.01159	0.23643	0.60801
-965.755	0.01171	0.23201	0.60459
-965.693	0.01183	0.2276	0.60106
-965.631	0.01194	0.22323	0.59747
-965.569	0.01206	0.21889	0.59388
-965.507	0.01218	0.21458	0.59032
-965.445	0.0123	0.21032	0.58685
-965.383	0.01242	0.2061	0.5835
-965.321	0.01254	0.20193	0.58032
-965.258	0.01266	0.1978	0.57734
-965.196	0.01278	0.19372	0.57459
-965.134	0.01289	0.18969	0.57209
-965.072	0.01301	0.18571	0.56988
-965.01	0.01312	0.18179	0.56795
-964.948	0.01323	0.17792	0.56632
-964.886	0.01333	0.17413	0.56499
-964.824	0.01343	0.17041	0.56397
-964.762	0.01353	0.16677	0.56323
-964.7	0.01361	0.16324	0.56276
-964.637	0.01369	0.15981	0.56255
-964.575	0.01377	0.15651	0.56256
-964.513	0.01383	0.15334	0.56277
-964.451	0.01388	0.15032	0.56316
-964.389	0.01393	0.14747	0.56369
-964.327	0.01396	0.14479	0.56432
-964.265	0.01398	0.1423	0.56503
-964.203	0.014	0.14	0.56579
-964.141	0.014	0.13791	0.56655
-964.079	0.014	0.13603	0.5673
-964.016	0.01398	0.13436	0.568
-963.954	0.01396	0.1329	0.56862
-963.892	0.01393	0.13166	0.56912
-963.83	0.01389	0.13063	0.56948
-963.768	0.01385	0.12981	0.56967
-963.706	0.0138	0.1292	0.56966
-963.644	0.01374	0.12878	0.56941
-963.582	0.01369	0.12855	0.56891
-963.52	0.01362	0.12851	0.56812
-963.457	0.01356	0.12865	0.56703
-963.395	0.01349	0.12895	0.56563
-963.333	0.01343	0.12942	0.56391
-963.271	0.01336	0.13004	0.56188
-963.209	0.01329	0.13081	0.55954
-963.147	0.01322	0.13172	0.55691
-963.085	0.01316	0.13278	0.55402
-963.023	0.01309	0.13397	0.55092
-962.961	0.01303	0.13529	0.54765
-962.899	0.01297	0.13673	0.54427
-962.836	0.01291	0.13829	0.54084
-962.774	0.01285	0.13997	0.53742
-962.712	0.0128	0.14176	0.53408
-962.65	0.01275	0.14364	0.53089
-962.588	0.0127	0.14561	0.52791
-962.526	0.01265	0.14765	0.5252
-962.464	0.01262	0.14976	0.52283
-962.402	0.01258	0.1519	0.52082
-962.34	0.01255	0.15407	0.51923
-962.278	0.01252	0.15624	0.51808
-962.215	0.0125	0.15839	0.51738
-962.153	0.01249	0.16049	0.51714
-962.091	0.01248	0.16253	0.51736
-962.029	0.01247	0.16446	0.51802
-961.967	0.01248	0.16628	0.5191
-961.905	0.01248	0.16796	0.52056
-961.843	0.0125	0.16948	0.52238
-961.781	0.01252	0.17082	0.52449
-961.719	0.01255	0.17197	0.52685
-961.657	0.01258	0.17292	0.52941
-961.594	0.01262	0.17365	0.5321
-961.532	0.01266	0.17416	0.53487
-961.47	0.01271	0.17446	0.53765
-961.408	0.01276	0.17455	0.54039
-961.346	0.01282	0.17442	0.54302
-961.284	0.01288	0.1741	0.54549
-961.222	0.01294	0.17358	0.54774
-961.16	0.01301	0.17288	0.54972
-961.098	0.01307	0.17202	0.55138
-961.035	0.01314	0.17099	0.55268
-960.973	0.0132	0.16982	0.55357
-960.911	0.01327	0.16852	0.55402
-960.849	0.01333	0.16709	0.55399
-960.787	0.01338	0.16555	0.55345
-960.725	0.01343	0.16392	0.5524
-960.663	0.01348	0.16219	0.55079
-960.601	0.01352	0.16038	0.54863
-960.539	0.01355	0.15851	0.54591
-960.477	0.01358	0.15658	0.54261
-960.414	0.0136	0.1546	0.53876
-960.352	0.01361	0.15259	0.53436
-960.29	0.01361	0.15055	0.52943
-960.228	0.01361	0.1485	0.524
-960.166	0.01361	0.14645	0.51811
-960.104	0.0136	0.14442	0.51181
-960.042	0.01358	0.14241	0.50514
-959.98	0.01356	0.14044	0.49818
-959.918	0.01353	0.13852	0.491
-959.856	0.01351	0.13667	0.48367
-959.793	0.01347	0.13489	0.47628
-959.731	0.01344	0.1332	0.46891
-959.669	0.01341	0.13161	0.46165
-959.607	0.01337	0.13014	0.45461
-959.545	0.01333	0.1288	0.44785
-959.483	0.0133	0.1276	0.44148
-959.421	0.01326	0.12656	0.43555
-959.359	0.01322	0.12569	0.43016
-959.297	0.01319	0.125	0.42535
-959.235	0.01315	0.1245	0.42118
-959.172	0.01312	0.12421	0.41768
-959.11	0.01309	0.12414	0.41489
-959.048	0.01305	0.1243	0.41282
-958.986	0.01303	0.1247	0.41146
-958.924	0.013	0.12534	0.41083
-958.862	0.01298	0.12623	0.41089
-958.8	0.01296	0.12738	0.41161
-958.738	0.01294	0.12877	0.41297
-958.676	0.01292	0.13041	0.41492
-958.613	0.01291	0.13229	0.41742
-958.551	0.0129	0.1344	0.4204
-958.489	0.0129	0.13673	0.42381
-958.427	0.0129	0.13926	0.42759
-958.365	0.0129	0.14198	0.43168
-958.303	0.0129	0.14486	0.43603
-958.241	0.01291	0.1479	0.44055
-958.179	0.01292	0.15106	0.4452
-958.117	0.01293	0.15434	0.4499
-958.055	0.01294	0.1577	0.45461
-957.992	0.01295	0.16115	0.45924
-957.93	0.01297	0.16465	0.46375
-957.868	0.01298	0.1682	0.46806
-957.806	0.01299	0.17178	0.47213
-957.744	0.013	0.17539	0.4759
-957.682	0.01301	0.17901	0.47931
-957.62	0.01302	0.18265	0.4823
-957.558	0.01302	0.1863	0.48483
-957.496	0.01302	0.18995	0.48684
-957.434	0.01302	0.1936	0.48831
-957.371	0.01302	0.19725	0.48918
-957.309	0.01301	0.2009	0.48944
-957.247	0.01299	0.20454	0.48904
-957.185	0.01298	0.20816	0.48798
-957.123	0.01296	0.21176	0.48625
-957.061	0.01294	0.21532	0.48385
-956.999	0.01291	0.21883	0.48079
-956.937	0.01289	0.22228	0.47708
-956.875	0.01286	0.22565	0.47276
-956.812	0.01282	0.22891	0.46786
-956.75	0.01279	0.23204	0.46244
-956.688	0.01276	0.23503	0.45655
-956.626	0.01273	0.23785	0.45024
-956.564	0.01269	0.24048	0.4436
-956.502	0.01266	0.2429	0.43668
-956.44	0.01263	0.2451	0.42956
-956.378	0.0126	0.24706	0.42233
-956.316	0.01258	0.24878	0.41504
-956.254	0.01255	0.25024	0.40777
-956.191	0.01253	0.25145	0.40059
-956.129	0.01251	0.2524	0.39355
-956.067	0.01249	0.25311	0.38671
-956.005	0.01247	0.25356	0.38011
-955.943	0.01245	0.25378	0.3738
-955.881	0.01243	0.25377	0.3678
-955.819	0.01241	0.25355	0.36214
-955.757	0.0124	0.25311	0.35683
-955.695	0.01238	0.25249	0.35188
-955.633	0.01236	0.25167	0.3473
-955.57	0.01233	0.25068	0.34307
-955.508	0.01231	0.24953	0.33919
-955.446	0.01228	0.24821	0.33565
-955.384	0.01225	0.24675	0.33242
-955.322	0.01221	0.24516	0.3295
-955.26	0.01217	0.24343	0.32685
-955.198	0.01212	0.24159	0.32447
-955.136	0.01207	0.23964	0.32232
-955.074	0.01202	0.23759	0.32039
-955.012	0.01196	0.23546	0.31867
-954.949	0.01189	0.23326	0.31714
-954.887	0.01182	0.23101	0.3158
-954.825	0.01174	0.22872	0.31465
-954.763	0.01166	0.2264	0.31368
-954.701	0.01157	0.22406	0.31291
-954.639	0.01148	0.22173	0.31235
-954.577	0.01138	0.21941	0.31202
-954.515	0.01127	0.21711	0.31194
-954.453	0.01117	0.21483	0.31213
-954.39	0.01105	0.21259	0.31262
-954.328	0.01093	0.21038	0.31343
-954.266	0.01081	0.20822	0.3146
-954.204	0.01069	0.20609	0.31614
-954.142	0.01056	0.20399	0.31806
-954.08	0.01043	0.20193	0.32039
-954.018	0.0103	0.19989	0.32312
-953.956	0.01017	0.19787	0.32625
-953.894	0.01003	0.19587	0.32978
-953.832	0.0099	0.19388	0.33367
-953.769	0.00976	0.19188	0.3379
-953.707	0.00962	0.18989	0.34244
-953.645	0.00949	0.18788	0.34725
-953.583	0.00936	0.18585	0.35227
-953.521	0.00922	0.1838	0.35746
-953.459	0.00909	0.18173	0.36277
-953.397	0.00896	0.17962	0.36814
-953.335	0.00883	0.17748	0.37353
-953.273	0.00871	0.1753	0.37887
-953.211	0.00858	0.17308	0.38413
-953.148	0.00846	0.17082	0.38926
-953.086	0.00834	0.16852	0.39422
-953.024	0.00823	0.16616	0.39898
-952.962	0.00812	0.16377	0.40352
-952.9	0.00801	0.16134	0.40781
-952.838	0.0079	0.15887	0.41183
-952.776	0.0078	0.15637	0.41558
-952.714	0.0077	0.15385	0.41905
-952.652	0.0076	0.15132	0.42223
-952.589	0.00751	0.14878	0.42513
-952.527	0.00742	0.14626	0.42775
-952.465	0.00733	0.14375	0.4301
-952.403	0.00725	0.14128	0.43219
-952.341	0.00717	0.13886	0.43403
-952.279	0.00709	0.13651	0.43563
-952.217	0.00702	0.13425	0.437
-952.155	0.00694	0.13208	0.43814
-952.093	0.00687	0.13002	0.43907
-952.031	0.0068	0.1281	0.4398
-951.968	0.00673	0.12631	0.44032
-951.906	0.00666	0.12468	0.44065
-951.844	0.00659	0.12321	0.44077
-951.782	0.00653	0.12192	0.44069
-951.72	0.00646	0.12081	0.4404
-951.658	0.00639	0.11988	0.43989
-951.596	0.00632	0.11913	0.43915
-951.534	0.00625	0.11858	0.43817
-951.472	0.00618	0.11821	0.43694
-951.41	0.00611	0.11803	0.43545
-951.347	0.00603	0.11802	0.43368
-951.285	0.00596	0.11818	0.43163
-951.223	0.00589	0.11852	0.4293
-951.161	0.00581	0.119	0.42668
-951.099	0.00573	0.11964	0.42378
-951.037	0.00566	0.12041	0.42061
-950.975	0.00558	0.12132	0.41717
-950.913	0.0055	0.12235	0.4135
-950.851	0.00543	0.12349	0.40961
-950.789	0.00535	0.12474	0.40553
-950.726	0.00527	0.12608	0.40129
-950.664	0.0052	0.12752	0.39693
-950.602	0.00513	0.12905	0.39247
-950.54	0.00506	0.13066	0.38796
-950.478	0.00499	0.13234	0.38342
-950.416	0.00492	0.13409	0.3789
-950.354	0.00486	0.13591	0.37441
-950.292	0.0048	0.13779	0.36999
-950.23	0.00474	0.13973	0.36567
-950.167	0.00469	0.14172	0.36146
-950.105	0.00464	0.14376	0.35738
-950.043	0.0046	0.14585	0.35345
-949.981	0.00457	0.14798	0.34967
-949.919	0.00454	0.15015	0.34606
-949.857	0.00452	0.15236	0.34262
-949.795	0.0045	0.15462	0.33936
-949.733	0.0045	0.15691	0.33629
-949.671	0.0045	0.15925	0.33339
-949.609	0.0045	0.16162	0.33069
-949.546	0.00452	0.16405	0.32819
-949.484	0.00455	0.16652	0.32588
-949.422	0.00458	0.16904	0.32378
-949.36	0.00462	0.17161	0.32188
-949.298	0.00467	0.17423	0.32021
-949.236	0.00473	0.1769	0.31876
-949.174	0.0048	0.17961	0.31754
-949.112	0.00487	0.18236	0.31657
-949.05	0.00494	0.18514	0.31584
-948.988	0.00503	0.18794	0.31536
-948.925	0.00511	0.19075	0.31515
-948.863	0.0052	0.19356	0.31521
-948.801	0.0053	0.19635	0.31554
-948.739	0.00539	0.19912	0.31615
-948.677	0.00549	0.20184	0.31703
-948.615	0.00558	0.2045	0.31819
-948.553	0.00568	0.2071	0.31963
-948.491	0.00577	0.20963	0.32133
-948.429	0.00586	0.21207	0.32329
-948.367	0.00595	0.21442	0.3255
-948.304	0.00604	0.21668	0.32793
-948.242	0.00612	0.21885	0.33056
-948.18	0.0062	0.22092	0.33338
-948.118	0.00627	0.22291	0.33634
-948.056	0.00634	0.22481	0.33941
-947.994	0.00641	0.22663	0.34255
-947.932	0.00647	0.22837	0.34572
-947.87	0.00652	0.23005	0.34888
-947.808	0.00657	0.23167	0.35198
-947.745	0.00661	0.23323	0.35496
-947.683	0.00665	0.23473	0.3578
-947.621	0.00669	0.23618	0.36044
-947.559	0.00671	0.23758	0.36284
-947.497	0.00673	0.23892	0.36496
-947.435	0.00675	0.24021	0.36679
-947.373	0.00676	0.24142	0.36828
-947.311	0.00676	0.24257	0.36943
-947.249	0.00676	0.24363	0.37022
-947.187	0.00675	0.2446	0.37065
-947.124	0.00673	0.24547	0.37072
-947.062	0.0067	0.24622	0.37043
-947	0.00667	0.24685	0.3698
-946.938	0.00663	0.24734	0.36884
-946.876	0.00659	0.24769	0.36758
-946.814	0.00654	0.24787	0.36605
-946.752	0.00648	0.24789	0.36426
-946.69	0.00642	0.24773	0.36226
-946.628	0.00635	0.2474	0.36008
-946.566	0.00628	0.24688	0.35776
-946.503	0.00621	0.24617	0.35534
-946.441	0.00613	0.24527	0.35287
-946.379	0.00606	0.24418	0.35038
-946.317	0.00598	0.24291	0.34794
-946.255	0.0059	0.24145	0.3456
-946.193	0.00583	0.23982	0.34342
-946.131	0.00575	0.23801	0.34144
-946.069	0.00568	0.23604	0.33975
-946.007	0.00561	0.23392	0.33839
-945.944	0.00555	0.23164	0.33742
-945.882	0.00548	0.22923	0.3369
-945.82	0.00543	0.2267	0.33689
-945.758	0.00537	0.22406	0.33743
-945.696	0.00532	0.22131	0.33856
-945.634	0.00528	0.21849	0.3403
-945.572	0.00524	0.21559	0.34268
-945.51	0.0052	0.21264	0.3457
-945.448	0.00517	0.20966	0.34936
-945.386	0.00514	0.20666	0.35364
-945.323	0.00512	0.20365	0.3585
-945.261	0.0051	0.20066	0.36392
-945.199	0.00509	0.1977	0.36983
-945.137	0.00507	0.19479	0.37618
-945.075	0.00506	0.19194	0.38289
-945.013	0.00506	0.18918	0.38989
-944.951	0.00506	0.18651	0.39711
-944.889	0.00505	0.18394	0.40445
-944.827	0.00506	0.18148	0.41185
-944.765	0.00506	0.17915	0.41922
-944.702	0.00507	0.17695	0.42649
-944.64	0.00507	0.17488	0.43359
-944.578	0.00508	0.17295	0.44046
-944.516	0.00509	0.17115	0.44704
-944.454	0.00511	0.16947	0.45329
-944.392	0.00512	0.16792	0.45917
-944.33	0.00513	0.16648	0.46464
-944.268	0.00515	0.16514	0.4697
-944.206	0.00516	0.1639	0.47432
-944.144	0.00518	0.16273	0.47851
-944.081	0.0052	0.16162	0.48227
-944.019	0.00523	0.16055	0.4856
-943.957	0.00525	0.1595	0.48854
-943.895	0.00528	0.15846	0.49108
-943.833	0.00531	0.15742	0.49327
-943.771	0.00535	0.15634	0.49512
-943.709	0.00539	0.15522	0.49666
-943.647	0.00543	0.15404	0.49791
-943.585	0.00548	0.15279	0.4989
-943.522	0.00554	0.15147	0.49965
-943.46	0.0056	0.15005	0.50018
-943.398	0.00566	0.14854	0.50049
-943.336	0.00573	0.14694	0.50059
-943.274	0.00581	0.14524	0.5005
-943.212	0.00589	0.14346	0.5002
-943.15	0.00598	0.14158	0.4997
-943.088	0.00607	0.13963	0.49899
-943.026	0.00616	0.13761	0.49806
-942.964	0.00626	0.13553	0.4969
-942.901	0.00636	0.1334	0.49552
-942.839	0.00646	0.13125	0.4939
-942.777	0.00656	0.12908	0.49204
-942.715	0.00666	0.12691	0.48996
-942.653	0.00676	0.12476	0.48765
-942.591	0.00685	0.12264	0.48515
-942.529	0.00694	0.12058	0.48246
-942.467	0.00703	0.1186	0.47962
-942.405	0.00712	0.11671	0.47666
-942.343	0.0072	0.11493	0.47363
-942.28	0.00727	0.1133	0.47058
-942.218	0.00735	0.11182	0.46754
-942.156	0.00741	0.11052	0.46457
-942.094	0.00748	0.10943	0.46172
-942.032	0.00754	0.10855	0.45905
-941.97	0.00759	0.10791	0.45659
-941.908	0.00764	0.10753	0.4544
-941.846	0.0077	0.10741	0.45252
-941.784	0.00775	0.10757	0.45098
-941.721	0.0078	0.10801	0.44981
-941.659	0.00785	0.10874	0.44904
-941.597	0.0079	0.10976	0.44868
-941.535	0.00795	0.11106	0.44875
-941.473	0.008	0.11264	0.44926
-941.411	0.00805	0.11448	0.45021
-941.349	0.00811	0.11657	0.4516
-941.287	0.00817	0.11889	0.45342
-941.225	0.00823	0.12143	0.45566
-941.163	0.0083	0.12416	0.45831
-941.1	0.00836	0.12706	0.46134
-941.038	0.00843	0.13011	0.46474
-940.976	0.0085	0.13329	0.46848
-940.914	0.00857	0.13657	0.47253
-940.852	0.00864	0.13994	0.47685
-940.79	0.00871	0.14336	0.48141
-940.728	0.00878	0.14682	0.48617
-940.666	0.00885	0.1503	0.49107
-940.604	0.00892	0.15378	0.49608
-940.542	0.00898	0.15724	0.50114
-940.479	0.00904	0.16067	0.5062
-940.417	0.00909	0.16405	0.5112
-940.355	0.00914	0.16736	0.51608
-940.293	0.00919	0.17061	0.52079
-940.231	0.00923	0.17376	0.52528
-940.169	0.00926	0.17683	0.52948
-940.107	0.00929	0.17979	0.53336
-940.045	0.00931	0.18264	0.53686
-939.983	0.00933	0.18538	0.53995
-939.921	0.00934	0.188	0.54259
-939.858	0.00934	0.19051	0.54475
-939.796	0.00934	0.1929	0.54642
-939.734	0.00933	0.19517	0.54758
-939.672	0.00931	0.19732	0.54824
-939.61	0.00929	0.19936	0.54838
-939.548	0.00927	0.20128	0.54803
-939.486	0.00924	0.2031	0.5472
-939.424	0.0092	0.20482	0.54591
-939.362	0.00916	0.20644	0.5442
-939.299	0.00912	0.20796	0.5421
-939.237	0.00908	0.2094	0.53964
-939.175	0.00903	0.21074	0.53688
-939.113	0.00899	0.21201	0.53384
-939.051	0.00894	0.21319	0.53058
-938.989	0.00889	0.2143	0.52714
-938.927	0.00885	0.21533	0.52356
-938.865	0.0088	0.21629	0.51987
-938.803	0.00876	0.21717	0.51612
-938.741	0.00872	0.21796	0.51234
-938.678	0.00868	0.21868	0.50854
-938.616	0.00865	0.21931	0.50475
-938.554	0.00862	0.21986	0.50098
-938.492	0.0086	0.22031	0.49723
-938.43	0.00858	0.22065	0.4935
-938.368	0.00857	0.2209	0.48979
-938.306	0.00856	0.22103	0.48607
-938.244	0.00856	0.22105	0.48232
-938.182	0.00857	0.22095	0.47851
-938.12	0.00858	0.22074	0.47461
-938.057	0.0086	0.2204	0.47059
-937.995	0.00862	0.21994	0.46642
-937.933	0.00865	0.21937	0.46206
-937.871	0.00869	0.21869	0.45748
-937.809	0.00873	0.2179	0.45265
-937.747	0.00878	0.21701	0.44756
-937.685	0.00883	0.21603	0.44219
-937.623	0.00888	0.21498	0.43654
-937.561	0.00894	0.21385	0.43062
-937.498	0.009	0.21268	0.42442
-937.436	0.00907	0.21146	0.41799
-937.374	0.00913	0.21021	0.41133
-937.312	0.0092	0.20894	0.40449
-937.25	0.00927	0.20767	0.39752
-937.188	0.00935	0.20642	0.39045
-937.126	0.00942	0.20518	0.38334
-937.064	0.0095	0.20397	0.37624
-937.002	0.00957	0.20281	0.36921
-936.94	0.00965	0.20171	0.36229
-936.877	0.00973	0.20066	0.35554
-936.815	0.00981	0.19968	0.349
-936.753	0.00989	0.19878	0.34273
-936.691	0.00997	0.19795	0.33676
-936.629	0.01004	0.1972	0.33114
-936.567	0.01012	0.19653	0.32588
-936.505	0.0102	0.19595	0.32103
-936.443	0.01028	0.19544	0.31661
-936.381	0.01035	0.19501	0.31262
-936.319	0.01042	0.19465	0.30909
-936.256	0.01049	0.19436	0.30602
-936.194	0.01056	0.19413	0.30342
-936.132	0.01062	0.19395	0.30128
-936.07	0.01068	0.19382	0.29959
-936.008	0.01074	0.19373	0.29835
-935.946	0.01079	0.19367	0.29754
-935.884	0.01084	0.19363	0.29714
-935.822	0.01088	0.19362	0.29714
-935.76	0.01091	0.19361	0.29751
-935.698	0.01094	0.19361	0.29823
-935.635	0.01096	0.19362	0.29928
-935.573	0.01098	0.19362	0.30063
-935.511	0.01099	0.19361	0.30226
-935.449	0.011	0.19359	0.30415
-935.387	0.011	0.19355	0.30628
-935.325	0.01099	0.1935	0.30864
-935.263	0.01099	0.19343	0.3112
-935.201	0.01097	0.19334	0.31397
-935.139	0.01096	0.19322	0.31693
-935.076	0.01094	0.19307	0.32007
-935.014	0.01092	0.19289	0.32341
-934.952	0.01089	0.19268	0.32693
-934.89	0.01087	0.19244	0.33064
-934.828	0.01084	0.19216	0.33455
-934.766	0.01082	0.19185	0.33867
-934.704	0.01079	0.19149	0.343
-934.642	0.01077	0.19109	0.34755
-934.58	0.01074	0.19065	0.35234
-934.518	0.01072	0.19016	0.35737
-934.455	0.0107	0.18962	0.36264
-934.393	0.01068	0.18904	0.36817
-934.331	0.01066	0.18841	0.37395
-934.269	0.01065	0.18772	0.37997
-934.207	0.01064	0.18698	0.38623
-934.145	0.01062	0.18619	0.39272
-934.083	0.01061	0.18535	0.39941
-934.021	0.01061	0.18446	0.40627
-933.959	0.0106	0.18352	0.41327
-933.897	0.01059	0.18253	0.42037
-933.834	0.01059	0.1815	0.42753
-933.772	0.01058	0.18043	0.43468
-933.71	0.01058	0.17933	0.44177
-933.648	0.01058	0.17819	0.44876
-933.586	0.01058	0.17704	0.45557
-933.524	0.01058	0.17587	0.46215
-933.462	0.01057	0.17469	0.46845
-933.4	0.01057	0.17351	0.47441
-933.338	0.01057	0.17233	0.48
-933.276	0.01056	0.17116	0.48517
-933.213	0.01056	0.17001	0.48991
-933.151	0.01055	0.16888	0.49418
-933.089	0.01054	0.16777	0.49797
-933.027	0.01053	0.1667	0.5013
-932.965	0.01052	0.16566	0.50415
-932.903	0.01051	0.16466	0.50655
-932.841	0.01049	0.16371	0.5085
-932.779	0.01048	0.16281	0.51003
-932.717	0.01046	0.16197	0.51116
-932.654	0.01044	0.1612	0.51192
-932.592	0.01041	0.1605	0.51232
-932.53	0.01039	0.15987	0.5124
-932.468	0.01036	0.15933	0.51217
-932.406	0.01033	0.15888	0.51164
-932.344	0.01029	0.15854	0.51083
-932.282	0.01026	0.1583	0.50976
-932.22	0.01022	0.15818	0.50843
-932.158	0.01018	0.15818	0.50686
-932.096	0.01014	0.1583	0.50504
-932.033	0.0101	0.15855	0.50299
-931.971	0.01006	0.15893	0.50071
-931.909	0.01001	0.15943	0.49822
-931.847	0.00997	0.16006	0.49554
-931.785	0.00993	0.16082	0.49267
-931.723	0.00988	0.16169	0.48965
-931.661	0.00984	0.16269	0.48649
-931.599	0.0098	0.1638	0.48324
-931.537	0.00976	0.16502	0.47992
-931.475	0.00972	0.16634	0.47658
-931.412	0.00968	0.16778	0.47326
-931.35	0.00964	0.16931	0.47001
-931.288	0.00961	0.17094	0.46687
-931.226	0.00958	0.17268	0.46389
-931.164	0.00955	0.17451	0.46113
-931.102	0.00952	0.17644	0.45863
-931.04	0.0095	0.17847	0.45644
-930.978	0.00947	0.1806	0.45459
-930.916	0.00945	0.18281	0.45313
-930.853	0.00943	0.18512	0.4521
-930.791	0.00942	0.1875	0.45151
-930.729	0.0094	0.18995	0.45139
-930.667	0.00938	0.19247	0.45176
-930.605	0.00937	0.19503	0.45262
-930.543	0.00935	0.19762	0.45398
-930.481	0.00934	0.20023	0.45582
-930.419	0.00932	0.20284	0.45812
-930.357	0.00931	0.20542	0.46087
-930.295	0.00929	0.20797	0.46404
-930.232	0.00928	0.21046	0.46758
-930.17	0.00926	0.21287	0.47147
-930.108	0.00924	0.21519	0.47564
-930.046	0.00922	0.21741	0.48004
-929.984	0.0092	0.2195	0.48463
-929.922	0.00917	0.22147	0.48935
-929.86	0.00915	0.2233	0.49413
-929.798	0.00912	0.22497	0.49891
-929.736	0.00909	0.2265	0.50364
-929.674	0.00906	0.22788	0.50826
-929.611	0.00903	0.2291	0.51272
-929.549	0.00899	0.23016	0.51696
-929.487	0.00896	0.23107	0.52094
-929.425	0.00892	0.23182	0.52461
-929.363	0.00888	0.23242	0.52796
-929.301	0.00884	0.23287	0.53094
-929.239	0.00879	0.23317	0.53355
-929.177	0.00875	0.23332	0.53576
-929.115	0.0087	0.23334	0.53758
-929.053	0.00865	0.23322	0.53902
-928.99	0.0086	0.23297	0.54008
-928.928	0.00854	0.23259	0.54077
-928.866	0.00849	0.2321	0.54114
-928.804	0.00843	0.2315	0.54121
-928.742	0.00837	0.2308	0.541
-928.68	0.00831	0.23001	0.54056
-928.618	0.00824	0.22914	0.53994
-928.556	0.00818	0.22821	0.53916
-928.494	0.00811	0.22722	0.53826
-928.431	0.00804	0.22619	0.5373
-928.369	0.00797	0.22513	0.5363
-928.307	0.00789	0.22406	0.5353
-928.245	0.00782	0.22299	0.53433
-928.183	0.00774	0.22194	0.53342
-928.121	0.00766	0.22091	0.53258
-928.059	0.00759	0.21992	0.53184
-927.997	0.00751	0.21898	0.5312
-927.935	0.00744	0.21811	0.53068
-927.873	0.00736	0.21732	0.53027
-927.81	0.00729	0.21662	0.52998
-927.748	0.00722	0.21602	0.5298
-927.686	0.00715	0.21554	0.52972
-927.624	0.00709	0.21518	0.52973
-927.562	0.00702	0.21495	0.52981
-927.5	0.00697	0.21487	0.52996
-927.438	0.00691	0.21495	0.53016
-927.376	0.00686	0.21518	0.53039
-927.314	0.00682	0.21558	0.53065
-927.252	0.00678	0.21614	0.53091
-927.189	0.00674	0.21688	0.53117
-927.127	0.00671	0.2178	0.53142
-927.065	0.00668	0.21888	0.53165
-927.003	0.00665	0.22013	0.53185
-926.941	0.00663	0.22155	0.53201
-926.879	0.00662	0.22313	0.53213
-926.817	0.00661	0.22485	0.53219
-926.755	0.0066	0.22672	0.5322
-926.693	0.0066	0.22871	0.53215
-926.63	0.0066	0.23082	0.53203
-926.568	0.00661	0.23302	0.53183
-926.506	0.00662	0.23532	0.53155
-926.444	0.00663	0.2377	0.5312
-926.382	0.00665	0.24013	0.53076
-926.32	0.00667	0.2426	0.53024
-926.258	0.00669	0.24511	0.52965
-926.196	0.00672	0.24764	0.52899
-926.134	0.00675	0.25016	0.52829
-926.072	0.00678	0.25268	0.52756
-926.009	0.00682	0.25516	0.52682
-925.947	0.00686	0.25762	0.5261
-925.885	0.0069	0.26002	0.52543
-925.823	0.00695	0.26236	0.52484
-925.761	0.00699	0.26463	0.52436
-925.699	0.00703	0.26683	0.52402
-925.637	0.00708	0.26893	0.52384
-925.575	0.00712	0.27095	0.52383
-925.513	0.00716	0.27286	0.52401
-925.451	0.00721	0.27467	0.52438
-925.388	0.00725	0.27638	0.52494
-925.326	0.00728	0.27798	0.52566
-925.264	0.00732	0.27947	0.52653
-925.202	0.00735	0.28087	0.52751
-925.14	0.00738	0.28217	0.52855
-925.078	0.00741	0.28338	0.52963
-925.016	0.00744	0.2845	0.53069
-924.954	0.00746	0.28555	0.53167
-924.892	0.00749	0.28653	0.53253
-924.83	0.00751	0.28746	0.53323
-924.767	0.00753	0.28833	0.53371
-924.705	0.00755	0.28916	0.53395
-924.643	0.00757	0.28996	0.53391
-924.581	0.00759	0.29073	0.53356
-924.519	0.00762	0.29147	0.5329
-924.457	0.00765	0.29219	0.53191
-924.395	0.00768	0.29288	0.53059
-924.333	0.00772	0.29356	0.52895
-924.271	0.00776	0.29421	0.527
-924.208	0.00781	0.29483	0.52476
-924.146	0.00787	0.29541	0.52223
-924.084	0.00794	0.29596	0.51946
-924.022	0.00801	0.29646	0.51646
-923.96	0.00809	0.2969	0.51325
-923.898	0.00818	0.29728	0.50987
-923.836	0.00828	0.29759	0.50633
-923.774	0.00838	0.29781	0.50265
-923.712	0.0085	0.29795	0.49887
-923.65	0.00862	0.298	0.49499
-923.587	0.00874	0.29794	0.49103
-923.525	0.00887	0.29777	0.48701
-923.463	0.009	0.29748	0.48294
-923.401	0.00914	0.29707	0.47884
-923.339	0.00928	0.29652	0.4747
-923.277	0.00941	0.29583	0.47054
-923.215	0.00955	0.29499	0.46637
-923.153	0.00968	0.294	0.46219
-923.091	0.00981	0.29284	0.45801
-923.029	0.00994	0.29152	0.45384
-922.966	0.01006	0.29001	0.44969
-922.904	0.01017	0.28834	0.44558
-922.842	0.01028	0.28648	0.44152
-922.78	0.01038	0.28443	0.43754
-922.718	0.01048	0.28221	0.43366
-922.656	0.01056	0.27981	0.42991
-922.594	0.01064	0.27724	0.42633
-922.532	0.01071	0.2745	0.42294
-922.47	0.01078	0.2716	0.41978
-922.408	0.01084	0.26856	0.41688
-922.345	0.0109	0.26538	0.4143
-922.283	0.01095	0.26208	0.41205
-922.221	0.01099	0.25867	0.41017
-922.159	0.01104	0.25517	0.40869
-922.097	0.01107	0.25158	0.40763
-922.035	0.01111	0.24793	0.407
-921.973	0.01114	0.24422	0.40681
-921.911	0.01118	0.24047	0.40706
-921.849	0.0112	0.2367	0.40775
-921.786	0.01123	0.23291	0.40884
-921.724	0.01126	0.22913	0.41034
-921.662	0.01128	0.22535	0.41219
-921.6	0.0113	0.2216	0.41437
-921.538	0.01132	0.21789	0.41683
-921.476	0.01133	0.21422	0.41954
-921.414	0.01134	0.21061	0.42244
-921.352	0.01135	0.20707	0.42548
-921.29	0.01136	0.20361	0.42863
-921.228	0.01136	0.20024	0.43184
-921.165	0.01136	0.19697	0.43508
-921.103	0.01136	0.19381	0.4383
-921.041	0.01135	0.19076	0.44148
-920.979	0.01135	0.18783	0.4446
-920.917	0.01134	0.18503	0.44764
-920.855	0.01133	0.18237	0.45061
-920.793	0.01131	0.17984	0.45349
-920.731	0.0113	0.17746	0.45631
-920.669	0.01128	0.17522	0.45907
-920.607	0.01126	0.17312	0.4618
-920.544	0.01124	0.17118	0.46451
-920.482	0.01122	0.16938	0.46724
-920.42	0.0112	0.16773	0.47
-920.358	0.01118	0.16624	0.47283
-920.296	0.01115	0.16488	0.47574
-920.234	0.01113	0.16368	0.47875
-920.172	0.01111	0.16261	0.48189
-920.11	0.01108	0.16168	0.48514
-920.048	0.01105	0.16088	0.48852
-919.985	0.01103	0.1602	0.49201
-919.923	0.011	0.15964	0.4956
-919.861	0.01097	0.15917	0.49927
-919.799	0.01094	0.15879	0.50299
-919.737	0.01092	0.15849	0.50673
-919.675	0.01089	0.15825	0.51044
-919.613	0.01087	0.15806	0.51408
-919.551	0.01084	0.15791	0.51761
-919.489	0.01082	0.15777	0.52099
-919.427	0.0108	0.15765	0.52417
-919.364	0.01078	0.15753	0.52711
-919.302	0.01076	0.1574	0.52976
-919.24	0.01075	0.15726	0.53209
-919.178	0.01074	0.1571	0.53407
-919.116	0.01073	0.15691	0.53567
-919.054	0.01073	0.15671	0.53686
-918.992	0.01072	0.1565	0.53762
-918.93	0.01073	0.15627	0.53794
-918.868	0.01073	0.15603	0.53781
-918.806	0.01074	0.15581	0.53722
-918.743	0.01075	0.15559	0.53618
-918.681	0.01077	0.1554	0.5347
-918.619	0.01079	0.15525	0.53277
-918.557	0.01081	0.15513	0.53042
-918.495	0.01084	0.15508	0.52767
-918.433	0.01087	0.15508	0.52454
-918.371	0.0109	0.15516	0.52105
-918.309	0.01093	0.15531	0.51725
-918.247	0.01097	0.15554	0.51317
-918.185	0.01101	0.15586	0.50884
-918.122	0.01106	0.15626	0.50431
-918.06	0.0111	0.15673	0.49961
-917.998	0.01115	0.15729	0.49477
-917.936	0.01121	0.15792	0.48985
-917.874	0.01126	0.15862	0.48487
-917.812	0.01131	0.15938	0.47986
-917.75	0.01137	0.16019	0.47485
-917.688	0.01143	0.16106	0.46986
-917.626	0.01148	0.16196	0.46491
-917.563	0.01154	0.1629	0.46001
-917.501	0.0116	0.16387	0.45515
-917.439	0.01166	0.16486	0.45034
-917.377	0.01171	0.16588	0.44556
-917.315	0.01177	0.16692	0.44081
-917.253	0.01183	0.16797	0.43608
-917.191	0.01188	0.16904	0.43133
-917.129	0.01193	0.17013	0.42655
-917.067	0.01198	0.17124	0.42172
-917.005	0.01203	0.17236	0.41683
-916.942	0.01208	0.1735	0.41185
-916.88	0.01213	0.17466	0.40677
-916.818	0.01218	0.17582	0.40158
-916.756	0.01222	0.177	0.39628
-916.694	0.01227	0.17818	0.39086
-916.632	0.01232	0.17936	0.38535
-916.57	0.01236	0.18053	0.37974
-916.508	0.01241	0.18169	0.37405
-916.446	0.01246	0.18283	0.36832
-916.384	0.01251	0.18394	0.36256
-916.321	0.01256	0.18502	0.35681
-916.259	0.0126	0.18605	0.35111
-916.197	0.01265	0.18702	0.34549
-916.135	0.0127	0.18794	0.34
-916.073	0.01275	0.1888	0.33467
-916.011	0.0128	0.18959	0.32955
-915.949	0.01286	0.1903	0.32467
-915.887	0.01291	0.19093	0.32008
-915.825	0.01296	0.19148	0.3158
-915.762	0.01302	0.19194	0.31187
-915.7	0.01307	0.19231	0.30831
-915.638	0.01313	0.19258	0.30513
-915.576	0.01319	0.19276	0.30234
-915.514	0.01325	0.19285	0.29996
-915.452	0.01331	0.19283	0.29796
-915.39	0.01338	0.19272	0.29634
-915.328	0.01345	0.1925	0.29508
-915.266	0.01352	0.1922	0.29416
-915.204	0.0136	0.1918	0.29354
-915.141	0.01367	0.19132	0.29318
-915.079	0.01375	0.19076	0.29306
-915.017	0.01383	0.19014	0.29313
-914.955	0.01392	0.18947	0.29335
-914.893	0.014	0.18876	0.2937
-914.831	0.01408	0.18803	0.29413
-914.769	0.01417	0.18729	0.29464
-914.707	0.01425	0.18657	0.29519
-914.645	0.01433	0.18589	0.29578
-914.583	0.01441	0.18526	0.2964
-914.52	0.01448	0.18471	0.29705
-914.458	0.01455	0.18426	0.29773
-914.396	0.01461	0.18391	0.29847
-914.334	0.01466	0.18369	0.29926
-914.272	0.0147	0.18361	0.30013
-914.21	0.01474	0.18367	0.30109
-914.148	0.01477	0.1839	0.30216
-914.086	0.01479	0.18429	0.30335
-914.024	0.01479	0.18484	0.30467
-913.962	0.01479	0.18556	0.30612
-913.899	0.01477	0.18644	0.30772
-913.837	0.01474	0.18748	0.30945
-913.775	0.0147	0.18867	0.31133
-913.713	0.01465	0.18999	0.31335
-913.651	0.01459	0.19146	0.31551
-913.589	0.01451	0.19304	0.3178
-913.527	0.01443	0.19473	0.32024
-913.465	0.01434	0.19653	0.32282
-913.403	0.01425	0.19841	0.32555
-913.34	0.01414	0.20038	0.32845
-913.278	0.01403	0.20243	0.33153
-913.216	0.01392	0.20453	0.3348
-913.154	0.01381	0.2067	0.3383
-913.092	0.01369	0.20892	0.34203
-913.03	0.01357	0.2112	0.34603
-912.968	0.01345	0.21352	0.3503
-912.906	0.01334	0.21588	0.35488
-912.844	0.01322	0.21828	0.35976
-912.782	0.0131	0.22072	0.36495
-912.719	0.01299	0.22319	0.37047
-912.657	0.01288	0.22569	0.37629
-912.595	0.01277	0.22822	0.38242
-912.533	0.01266	0.23078	0.38884
-912.471	0.01255	0.23335	0.39551
-912.409	0.01244	0.23595	0.40242
-912.347	0.01234	0.23856	0.40953
-912.285	0.01223	0.24119	0.4168
-912.223	0.01212	0.24382	0.42419
-912.161	0.01202	0.24646	0.43167
-912.098	0.01191	0.24911	0.43918
-912.036	0.0118	0.25176	0.4467
-911.974	0.01168	0.25442	0.45416
-911.912	0.01157	0.25708	0.46155
-911.85	0.01145	0.25975	0.4688
-911.788	0.01133	0.26243	0.47589
-911.726	0.0112	0.26511	0.48279
-911.664	0.01107	0.26781	0.48947
-911.602	0.01094	0.27051	0.49589
-911.539	0.01081	0.27323	0.50204
-911.477	0.01067	0.27595	0.5079
-911.415	0.01053	0.27869	0.51346
-911.353	0.01039	0.28144	0.51869
-911.291	0.01025	0.2842	0.52359
-911.229	0.01011	0.28697	0.52816
-911.167	0.00997	0.28974	0.53237
-911.105	0.00983	0.29251	0.53624
-911.043	0.0097	0.29527	0.53973
-910.981	0.00956	0.29803	0.54285
-910.918	0.00943	0.30077	0.54558
-910.856	0.0093	0.30348	0.5479
-910.794	0.00917	0.30616	0.5498
-910.732	0.00905	0.30881	0.55125
-910.67	0.00893	0.3114	0.55225
-910.608	0.00881	0.31394	0.55276
-910.546	0.00871	0.31641	0.55278
-910.484	0.0086	0.3188	0.5523
-910.422	0.0085	0.3211	0.55131
-910.36	0.00841	0.3233	0.54983
-910.297	0.00832	0.32539	0.54787
-910.235	0.00824	0.32735	0.54546
-910.173	0.00817	0.32919	0.54264
-910.111	0.0081	0.33088	0.53945
-910.049	0.00804	0.33243	0.53597
-909.987	0.00798	0.33382	0.53226
-909.925	0.00792	0.33506	0.5284
-909.863	0.00788	0.33615	0.52446
-909.801	0.00783	0.33708	0.52054
-909.739	0.0078	0.33785	0.5167
-909.676	0.00776	0.33848	0.51303
-909.614	0.00773	0.33898	0.5096
-909.552	0.0077	0.33934	0.50644
-909.49	0.00767	0.33958	0.50363
-909.428	0.00764	0.33973	0.50117
-909.366	0.00761	0.33978	0.49909
-909.304	0.00758	0.33976	0.4974
-909.242	0.00755	0.33969	0.49607
-909.18	0.00752	0.33957	0.49511
-909.117	0.00749	0.33944	0.49446
-909.055	0.00745	0.3393	0.49409
-908.993	0.00741	0.33917	0.49397
-908.931	0.00737	0.33906	0.49404
-908.869	0.00733	0.339	0.49424
-908.807	0.00728	0.339	0.49454
-908.745	0.00723	0.33907	0.49488
-908.683	0.00718	0.33922	0.49521
-908.621	0.00712	0.33946	0.49548
-908.559	0.00706	0.3398	0.49566
-908.496	0.007	0.34025	0.49569
-908.434	0.00694	0.34081	0.49554
-908.372	0.00688	0.34148	0.49517
-908.31	0.00682	0.34226	0.49454
-908.248	0.00676	0.34316	0.49362
-908.186	0.0067	0.34417	0.49238
-908.124	0.00665	0.34528	0.49079
-908.062	0.0066	0.34648	0.48883
-908	0.00655	0.34778	0.48647
-907.938	0.0065	0.34915	0.48369
-907.875	0.00647	0.35059	0.48048
-907.813	0.00644	0.35208	0.47683
-907.751	0.00641	0.35361	0.47274
-907.689	0.0064	0.35518	0.46822
-907.627	0.0064	0.35676	0.46327
-907.565	0.0064	0.35835	0.45791
-907.503	0.00641	0.35993	0.45216
-907.441	0.00644	0.36149	0.44604
-907.379	0.00647	0.36301	0.4396
-907.317	0.00651	0.36449	0.43285
-907.254	0.00656	0.36591	0.42585
-907.192	0.00662	0.36726	0.41863
-907.13	0.00669	0.36854	0.41123
-907.068	0.00677	0.36974	0.40371
-907.006	0.00685	0.37084	0.39611
-906.944	0.00694	0.37184	0.38848
-906.882	0.00703	0.37273	0.38088
-906.82	0.00713	0.37351	0.37336
-906.758	0.00724	0.37418	0.36599
-906.695	0.00735	0.37473	0.35881
-906.633	0.00746	0.37516	0.35188
-906.571	0.00758	0.37546	0.34528
-906.509	0.00769	0.37565	0.33906
-906.447	0.00782	0.37573	0.33328
-906.385	0.00794	0.37569	0.328
-906.323	0.00806	0.37554	0.32326
-906.261	0.00819	0.3753	0.31912
-906.199	0.00832	0.37496	0.31562
-906.137	0.00844	0.37454	0.31279
-906.074	0.00857	0.37404	0.31066
-906.012	0.0087	0.37347	0.30923
-905.95	0.00882	0.37285	0.30851
-905.888	0.00894	0.37218	0.3085
-905.826	0.00906	0.37148	0.30917
-905.764	0.00917	0.37075	0.31049
-905.702	0.00929	0.36999	0.31243
-905.64	0.00939	0.36922	0.31494
-905.578	0.00949	0.36844	0.31795
-905.516	0.00958	0.36765	0.32141
-905.453	0.00967	0.36686	0.32525
-905.391	0.00975	0.36607	0.3294
-905.329	0.00982	0.36527	0.33379
-905.267	0.00989	0.36446	0.33834
-905.205	0.00994	0.36363	0.34299
-905.143	0.00999	0.36278	0.34767
-905.081	0.01003	0.36191	0.35232
-905.019	0.01006	0.36099	0.35687
-904.957	0.01008	0.36002	0.36128
-904.894	0.01009	0.359	0.36549
-904.832	0.0101	0.35791	0.36946
-904.77	0.0101	0.35674	0.37317
-904.708	0.01009	0.35549	0.37659
-904.646	0.01008	0.35414	0.37971
-904.584	0.01006	0.3527	0.38251
-904.522	0.01004	0.35115	0.385
-904.46	0.01001	0.34949	0.38719
-904.398	0.00998	0.34772	0.3891
-904.336	0.00995	0.34584	0.39076
-904.273	0.00991	0.34385	0.3922
-904.211	0.00987	0.34175	0.39345
-904.149	0.00983	0.33954	0.39458
-904.087	0.00979	0.33722	0.39563
-904.025	0.00975	0.3348	0.39665
-903.963	0.00971	0.33229	0.3977
-903.901	0.00966	0.32968	0.39885
-903.839	0.00962	0.32698	0.40016
-903.777	0.00958	0.32421	0.40167
-903.715	0.00953	0.32136	0.40346
-903.652	0.00949	0.31844	0.40557
-903.59	0.00945	0.31548	0.40805
-903.528	0.00941	0.31248	0.41094
-903.466	0.00937	0.30945	0.41429
-903.404	0.00933	0.30641	0.41813
-903.342	0.00929	0.30338	0.42247
-903.28	0.00925	0.30038	0.42735
-903.218	0.00921	0.29743	0.43276
-903.156	0.00918	0.29455	0.43871
-903.094	0.00915	0.29176	0.4452
-903.031	0.00912	0.28908	0.4522
-902.969	0.00909	0.28655	0.45969
-902.907	0.00906	0.28416	0.46764
-902.845	0.00904	0.28196	0.47601
-902.783	0.00902	0.27994	0.48473
-902.721	0.009	0.27814	0.49376
-902.659	0.00899	0.27654	0.50303
-902.597	0.00898	0.27517	0.51246
-902.535	0.00898	0.27402	0.52197
-902.472	0.00897	0.27309	0.53147
-902.41	0.00897	0.27239	0.54089
-902.348	0.00898	0.27189	0.55012
-902.286	0.00899	0.2716	0.55908
-902.224	0.009	0.2715	0.56769
-902.162	0.00902	0.27158	0.57586
-902.1	0.00904	0.27181	0.58352
-902.038	0.00907	0.27219	0.5906
-901.976	0.0091	0.27271	0.59704
-901.914	0.00913	0.27333	0.60281
-901.851	0.00917	0.27406	0.60786
-901.789	0.00921	0.27487	0.61219
-901.727	0.00925	0.27575	0.61578
-901.665	0.0093	0.27669	0.61865
-901.603	0.00935	0.27768	0.62082
-901.541	0.0094	0.27871	0.62234
-901.479	0.00946	0.27976	0.62324
-901.417	0.00952	0.28082	0.62359
-901.355	0.00958	0.28189	0.62346
-901.293	0.00963	0.28295	0.62294
-901.23	0.00969	0.284	0.62209
-901.168	0.00975	0.28501	0.62101
-901.106	0.00981	0.28599	0.61979
-901.044	0.00986	0.28691	0.61851
-900.982	0.00991	0.28777	0.61725
-900.92	0.00996	0.28856	0.61611
-900.858	0.01001	0.28925	0.61514
-900.796	0.01005	0.28985	0.61441
-900.734	0.01008	0.29034	0.61399
-900.671	0.01011	0.29072	0.61391
-900.609	0.01014	0.29097	0.61422
-900.547	0.01016	0.29108	0.61493
-900.485	0.01017	0.29107	0.61606
-900.423	0.01019	0.29091	0.61762
-900.361	0.01019	0.29061	0.61961
-900.299	0.0102	0.29017	0.62199
-900.237	0.0102	0.28958	0.62476
-900.175	0.0102	0.28886	0.62789
-900.113	0.0102	0.28801	0.63133
-900.05	0.0102	0.28703	0.63506
-899.988	0.0102	0.28593	0.63902
-899.926	0.0102	0.28473	0.64316
-899.864	0.0102	0.28341	0.64746
-899.802	0.01021	0.28201	0.65185
-899.74	0.01022	0.28053	0.65629
-899.678	0.01023	0.27897	0.66073
-899.616	0.01024	0.27736	0.66514
-899.554	0.01026	0.2757	0.66948
-899.492	0.01028	0.27401	0.67371
-899.429	0.01031	0.2723	0.67781
-899.367	0.01034	0.27057	0.68173
-899.305	0.01038	0.26884	0.68548
-899.243	0.01042	0.26713	0.68901
-899.181	0.01046	0.26544	0.69234
-899.119	0.01051	0.26378	0.69543
-899.057	0.01056	0.26216	0.6983
-898.995	0.01061	0.26059	0.70095
-898.933	0.01066	0.25908	0.70337
-898.871	0.01072	0.25764	0.70557
-898.808	0.01077	0.25627	0.70757
-898.746	0.01083	0.25499	0.70937
-898.684	0.01088	0.25379	0.71098
-898.622	0.01094	0.25268	0.71242
-898.56	0.01099	0.25167	0.7137
-898.498	0.01104	0.25076	0.71481
-898.436	0.01109	0.24995	0.71578
-898.374	0.01113	0.24925	0.71659
-898.312	0.01118	0.24866	0.71726
-898.249	0.01122	0.24817	0.71776
-898.187	0.01125	0.24779	0.71811
-898.125	0.01129	0.24751	0.71828
-898.063	0.01132	0.24733	0.71826
-898.001	0.01134	0.24725	0.71804
-897.939	0.01137	0.24725	0.7176
-897.877	0.01139	0.24733	0.71692
-897.815	0.0114	0.24749	0.71598
-897.753	0.01142	0.24772	0.71477
-897.691	0.01143	0.248	0.71328
-897.628	0.01144	0.24833	0.71149
-897.566	0.01145	0.2487	0.70941
-897.504	0.01145	0.24911	0.70702
-897.442	0.01146	0.24954	0.70434
-897.38	0.01146	0.24998	0.70135
-897.318	0.01146	0.25043	0.69809
-897.256	0.01146	0.25089	0.69455
-897.194	0.01146	0.25135	0.69076
-897.132	0.01146	0.25179	0.68673
-897.07	0.01147	0.25222	0.68249
-897.007	0.01147	0.25264	0.67806
-896.945	0.01147	0.25304	0.67346
-896.883	0.01148	0.25342	0.66871
-896.821	0.01149	0.25377	0.66384
-896.759	0.01149	0.2541	0.65887
-896.697	0.01151	0.25441	0.65382
-896.635	0.01152	0.2547	0.64872
-896.573	0.01154	0.25496	0.64357
-896.511	0.01156	0.25521	0.6384
-896.448	0.01158	0.25543	0.63322
-896.386	0.01161	0.25564	0.62805
-896.324	0.01163	0.25584	0.6229
-896.262	0.01167	0.25602	0.61777
-896.2	0.0117	0.25618	0.61269
-896.138	0.01174	0.25634	0.60766
-896.076	0.01177	0.25648	0.60268
-896.014	0.01182	0.2566	0.59775
-895.952	0.01186	0.25671	0.59288
-895.89	0.0119	0.25679	0.58806
-895.827	0.01195	0.25685	0.58328
-895.765	0.012	0.25688	0.57854
-895.703	0.01205	0.25688	0.57382
-895.641	0.01211	0.25684	0.56911
-895.579	0.01216	0.25676	0.56438
-895.517	0.01222	0.25663	0.55962
-895.455	0.01228	0.25646	0.55479
-895.393	0.01233	0.25622	0.54988
-895.331	0.01239	0.25593	0.54486
-895.269	0.01245	0.25559	0.53969
-895.206	0.01251	0.25518	0.53436
-895.144	0.01256	0.25471	0.52885
-895.082	0.01262	0.25418	0.52312
-895.02	0.01267	0.25359	0.51717
-894.958	0.01272	0.25294	0.511
-894.896	0.01276	0.25222	0.50458
-894.834	0.0128	0.25145	0.49793
-894.772	0.01284	0.2506	0.49107
-894.71	0.01286	0.2497	0.48399
-894.648	0.01288	0.24872	0.47674
-894.585	0.0129	0.24767	0.46935
-894.523	0.0129	0.24654	0.46185
-894.461	0.0129	0.24534	0.45428
-894.399	0.01288	0.24406	0.44671
-894.337	0.01286	0.24269	0.43917
-894.275	0.01283	0.24124	0.43172
-894.213	0.01279	0.2397	0.42441
-894.151	0.01273	0.23808	0.4173
-894.089	0.01268	0.23637	0.41044
-894.026	0.01261	0.23459	0.40386
-893.964	0.01253	0.23273	0.3976
-893.902	0.01245	0.23081	0.39171
-893.84	0.01236	0.22883	0.38619
-893.778	0.01227	0.22681	0.38108
-893.716	0.01218	0.22475	0.37637
-893.654	0.01208	0.22266	0.37207
-893.592	0.01198	0.22057	0.36818
-893.53	0.01188	0.21848	0.36469
-893.468	0.01178	0.21641	0.3616
-893.405	0.01168	0.21439	0.35887
-893.343	0.01159	0.21242	0.35651
-893.281	0.01149	0.21052	0.3545
-893.219	0.0114	0.20872	0.35282
[truncated: 30,767 more rows]

## Sheet: Fig. 1d
2.27111	0.13729	2.27111	0.13729
2.27916	0.12887	2.27916	0.12887
2.28718	0.13559	2.28718	0.13559
2.29523	0.13272	2.29523	0.13272
2.30328	0.13024	2.30328	0.13024
2.31133	0.13239	2.31133	0.13239
2.31936	0.14133	2.31936	0.14133
2.32741	0.14042	2.32741	0.14042
2.33545	0.13605	2.33545	0.13605
2.3435	0.14433	2.3435	0.14433
2.35155	0.13448	2.35155	0.13448
2.35958	0.14707	2.35958	0.14707
2.36763	0.13989	2.36763	0.13989
2.37568	0.13729	2.37568	0.13729
2.38373	0.14576	2.38373	0.14576
2.39175	0.14498	2.39175	0.14498
2.3998	0.14472	2.3998	0.14472
2.40785	0.14629	2.40785	0.14629
2.4159	0.14726	2.4159	0.14726
2.42395	0.144	2.42395	0.144
2.43198	0.1487	2.43198	0.1487
2.44003	0.14661	2.44003	0.14661
2.44808	0.1427	2.44808	0.1427
2.45613	0.14159	2.45613	0.14159
2.46417	0.15261	2.46417	0.15261
2.4722	0.1515	2.4722	0.1515
2.48025	0.15111	2.48025	0.15111
2.4883	0.14726	2.4883	0.14726
2.49635	0.14752	2.49635	0.14752
2.5044	0.14824	2.5044	0.14824
2.51242	0.14922	2.51242	0.14922
2.52047	0.15144	2.52047	0.15144
2.52852	0.16031	2.52852	0.16031
2.53657	0.15457	2.53657	0.15457
2.5446	0.15724	2.5446	0.15724
2.55265	0.15118	2.55265	0.15118
2.5607	0.15698	2.5607	0.15698
2.56875	0.1577	2.56875	0.1577
2.5768	0.15711	2.5768	0.15711
2.58485	0.16866	2.58485	0.16866
2.59287	0.16272	2.59287	0.16272
2.60092	0.1667	2.60092	0.1667
2.60897	0.17329	2.60897	0.17329
2.61702	0.16846	2.61702	0.16846
2.62507	0.16605	2.62507	0.16605
2.63312	0.16155	2.63312	0.16155
2.64115	0.16083	2.64115	0.16083
2.64919	0.16109	2.64919	0.16109
2.65724	0.16422	2.65724	0.16422
2.66529	0.16546	2.66529	0.16546
2.67334	0.17531	2.67334	0.17531
2.68137	0.17133	2.68137	0.17133
2.68942	0.16611	2.68942	0.16611
2.69747	0.16989	2.69747	0.16989
2.70552	0.17296	2.70552	0.17296
2.71357	0.16142	2.71357	0.16142
2.72162	0.17492	2.72162	0.17492
2.72964	0.16735	2.72964	0.16735
2.73769	0.17635	2.73769	0.17635
2.74574	0.17903	2.74574	0.17903
2.75379	0.17159	2.75379	0.17159
2.76184	0.17596	2.76184	0.17596
2.76989	0.17863	2.76989	0.17863
2.77792	0.18131	2.77792	0.18131
2.78596	0.17713	2.78596	0.17713
2.79401	0.18366	2.79401	0.18366
2.80206	0.17805	2.80206	0.17805
2.81011	0.17896	2.81011	0.17896
2.81816	0.17642	2.81816	0.17642
2.82621	0.17844	2.82621	0.17844
2.83426	0.18757	2.83426	0.18757
2.84229	0.18013	2.84229	0.18013
2.85034	0.18594	2.85034	0.18594
2.85839	0.18626	2.85839	0.18626
2.86643	0.18979	2.86643	0.18979
2.87448	0.17622	2.87448	0.17622
2.88253	0.1847	2.88253	0.1847
2.89058	0.1819	2.89058	0.1819
2.89861	0.17355	2.89861	0.17355
2.90666	0.18196	2.90666	0.18196
2.91471	0.18294	2.91471	0.18294
2.92276	0.1832	2.92276	0.1832
2.93081	0.18398	2.93081	0.18398
2.93886	0.17726	2.93886	0.17726
2.94691	0.18561	2.94691	0.18561
2.95493	0.17668	2.95493	0.17668
2.96298	0.17003	2.96298	0.17003
2.97103	0.17407	2.97103	0.17407
2.97908	0.17642	2.97908	0.17642
2.98713	0.17074	2.98713	0.17074
2.99518	0.17792	2.99518	0.17792
3.00323	0.17753	3.00323	0.17753
3.01128	0.17779	3.01128	0.17779
3.0193	0.1744	3.0193	0.1744
3.02735	0.17087	3.02735	0.17087
3.0354	0.17726	3.0354	0.17726
3.04345	0.18548	3.04345	0.18548
3.0515	0.17166	3.0515	0.17166
3.05955	0.17948	3.05955	0.17948
3.0676	0.17609	3.0676	0.17609
3.07565	0.17198	3.07565	0.17198
3.0837	0.17003	3.0837	0.17003
3.09175	0.16676	3.09175	0.16676
3.09977	0.17055	3.09977	0.17055
3.10782	0.16689	3.10782	0.16689
3.11587	0.17231	3.11587	0.17231
3.12392	0.1712	3.12392	0.1712
3.13197	0.17035	3.13197	0.17035
3.14002	0.16187	3.14002	0.16187
3.14807	0.17211	3.14807	0.17211
3.15612	0.16996	3.15612	0.16996
3.16417	0.1714	3.16417	0.1714
3.17222	0.16826	3.17222	0.16826
3.18025	0.16833	3.18025	0.16833
3.18829	0.16898	3.18829	0.16898
3.19634	0.16409	3.19634	0.16409
3.20439	0.16937	3.20439	0.16937
3.21244	0.16383	3.21244	0.16383
3.22049	0.16357	3.22049	0.16357
3.22854	0.17022	3.22854	0.17022
3.23659	0.17035	3.23659	0.17035
3.24464	0.16585	3.24464	0.16585
3.25269	0.15959	3.25269	0.15959
3.26074	0.165	3.26074	0.165
3.26877	0.15776	3.26877	0.15776
3.27682	0.16318	3.27682	0.16318
3.28486	0.16539	3.28486	0.16539
3.29291	0.165	3.29291	0.165
3.30096	0.16957	3.30096	0.16957
3.30901	0.15503	3.30901	0.15503
3.31706	0.15933	3.31706	0.15933
3.32511	0.17407	3.32511	0.17407
3.33316	0.16429	3.33316	0.16429
3.34121	0.16846	3.34121	0.16846
3.34926	0.16207	3.34926	0.16207
3.35731	0.16298	3.35731	0.16298
3.36536	0.16566	3.36536	0.16566
3.37341	0.15953	3.37341	0.15953
3.38143	0.16344	3.38143	0.16344
3.38948	0.16389	3.38948	0.16389
3.39753	0.15731	3.39753	0.15731
3.40558	0.16305	3.40558	0.16305
3.41363	0.16018	3.41363	0.16018
3.42168	0.16318	3.42168	0.16318
3.42973	0.15874	3.42973	0.15874
3.43778	0.16494	3.43778	0.16494
3.44583	0.165	3.44583	0.165
3.45388	0.1592	3.45388	0.1592
3.46193	0.14935	3.46193	0.14935
3.46998	0.15985	3.46998	0.15985
3.47803	0.16526	3.47803	0.16526
3.48608	0.16037	3.48608	0.16037
3.49413	0.16233	3.49413	0.16233
3.50218	0.15757	3.50218	0.15757
3.51022	0.159	3.51022	0.159
3.51827	0.15431	3.51827	0.15431
3.5263	0.15574	3.5263	0.15574
3.53437	0.15124	3.53437	0.15124
3.5424	0.15672	3.5424	0.15672
3.55045	0.15516	3.55045	0.15516
3.5585	0.15692	3.5585	0.15692
3.56655	0.15881	3.56655	0.15881
3.5746	0.15561	3.5746	0.15561
3.58265	0.15359	3.58265	0.15359
3.5907	0.14942	3.5907	0.14942
3.59875	0.15653	3.59875	0.15653
3.6068	0.15437	3.6068	0.15437
3.61484	0.1575	3.61484	0.1575
3.62289	0.15548	3.62289	0.15548
3.63094	0.14746	3.63094	0.14746
3.63899	0.15783	3.63899	0.15783
3.64704	0.15653	3.64704	0.15653
3.65509	0.15679	3.65509	0.15679
3.66314	0.15131	3.66314	0.15131
3.67119	0.15653	3.67119	0.15653
3.67924	0.15855	3.67924	0.15855
3.68729	0.1485	3.68729	0.1485
3.69534	0.1485	3.69534	0.1485
3.70339	0.14916	3.70339	0.14916
3.71144	0.1517	3.71144	0.1517
3.71949	0.14616	3.71949	0.14616
3.72754	0.15261	3.72754	0.15261
3.73559	0.15796	3.73559	0.15796
3.74364	0.15574	3.74364	0.15574
3.75168	0.15711	3.75168	0.15711
3.75973	0.15672	3.75973	0.15672
3.76778	0.14746	3.76778	0.14746
3.77583	0.15633	3.77583	0.15633
3.78388	0.14863	3.78388	0.14863
3.79193	0.1515	3.79193	0.1515
3.79998	0.15033	3.79998	0.15033
3.80803	0.14687	3.80803	0.14687
3.81608	0.15268	3.81608	0.15268
3.82413	0.15137	3.82413	0.15137
3.83218	0.1487	3.83218	0.1487
3.84023	0.15829	3.84023	0.15829
3.84828	0.15033	3.84828	0.15033
3.85631	0.14863	3.85631	0.14863
3.86438	0.15163	3.86438	0.15163
3.87243	0.14792	3.87243	0.14792
3.88048	0.14772	3.88048	0.14772
3.8885	0.14798	3.8885	0.14798
3.89658	0.15353	3.89658	0.15353
3.90462	0.14531	3.90462	0.14531
3.91267	0.14981	3.91267	0.14981
3.9207	0.14792	3.9207	0.14792
3.92877	0.14987	3.92877	0.14987
3.93682	0.15242	3.93682	0.15242
3.94487	0.15255	3.94487	0.15255
3.95292	0.14413	3.95292	0.14413
3.96097	0.1455	3.96097	0.1455
3.96902	0.15118	3.96902	0.15118
3.97707	0.15026	3.97707	0.15026
3.98512	0.147	3.98512	0.147
3.99317	0.13911	3.99317	0.13911
4.00122	0.15066	4.00122	0.15066
4.00927	0.14739	4.00927	0.14739
4.01732	0.14322	4.01732	0.14322
4.02537	0.14459	4.02537	0.14459
4.03342	0.15196	4.03342	0.15196
4.04147	0.14674	4.04147	0.14674
4.04952	0.14889	4.04952	0.14889
4.05757	0.14289	4.05757	0.14289
4.06561	0.14544	4.06561	0.14544
4.07366	0.14016	4.07366	0.14016
4.08171	0.1487	4.08171	0.1487
4.08976	0.14133	4.08976	0.14133
4.09781	0.14622	4.09781	0.14622
4.10586	0.14381	4.10586	0.14381
4.11391	0.14446	4.11391	0.14446
4.12196	0.14237	4.12196	0.14237
4.13001	0.1487	4.13001	0.1487
4.13806	0.14524	4.13806	0.14524
4.14611	0.14368	4.14611	0.14368
4.15416	0.14798	4.15416	0.14798
4.16221	0.14713	4.16221	0.14713
4.17026	0.14713	4.17026	0.14713
4.17831	0.14785	4.17831	0.14785
4.18636	0.14616	4.18636	0.14616
4.19441	0.14505	4.19441	0.14505
4.20246	0.15013	4.20246	0.15013
4.21051	0.14322	4.21051	0.14322
4.21856	0.14687	4.21856	0.14687
4.22661	0.14342	4.22661	0.14342
4.23466	0.14466	4.23466	0.14466
4.2427	0.14172	4.2427	0.14172
4.25075	0.13768	4.25075	0.13768
4.25883	0.14537	4.25883	0.14537
4.26685	0.14557	4.26685	0.14557
4.27493	0.14061	4.27493	0.14061
4.28298	0.13963	4.28298	0.13963
4.29102	0.13879	4.29102	0.13879
4.29907	0.14022	4.29907	0.14022
4.30712	0.14146	4.30712	0.14146
4.31517	0.14511	4.31517	0.14511
4.32322	0.13644	4.32322	0.13644
4.33127	0.13813	4.33127	0.13813
4.33932	0.14355	4.33932	0.14355
4.34737	0.14492	4.34737	0.14492
4.35542	0.1352	4.35542	0.1352
4.36347	0.14185	4.36347	0.14185
4.37152	0.14133	4.37152	0.14133
4.37957	0.14302	4.37957	0.14302
4.38762	0.13474	4.38762	0.13474
4.39567	0.13892	4.39567	0.13892
4.40372	0.14459	4.40372	0.14459
4.41177	0.14263	4.41177	0.14263
4.41982	0.14413	4.41982	0.14413
4.42787	0.14289	4.42787	0.14289
4.43594	0.14329	4.43594	0.14329
4.44399	0.14681	4.44399	0.14681
4.45204	0.14439	4.45204	0.14439
4.46009	0.14655	4.46009	0.14655
4.46814	0.13435	4.46814	0.13435
4.47619	0.14048	4.47619	0.14048
4.48424	0.14172	4.48424	0.14172
4.49229	0.13931	4.49229	0.13931
4.50034	0.14237	4.50034	0.14237
4.50839	0.14048	4.50839	0.14048
4.51644	0.14042	4.51644	0.14042
4.52449	0.13631	4.52449	0.13631
4.53254	0.15287	4.53254	0.15287
4.54058	0.14387	4.54058	0.14387
4.54863	0.14661	4.54863	0.14661
4.55671	0.15176	4.55671	0.15176
4.56476	0.12913	4.56476	0.12913
4.57281	0.13846	4.57281	0.13846
4.58086	0.14335	4.58086	0.14335
4.58891	0.13513	4.58891	0.13513
4.59695	0.13207	4.59695	0.13207
4.605	0.13618	4.605	0.13618
4.61305	0.1412	4.61305	0.1412
4.6211	0.14002	4.6211	0.14002
4.62915	0.14335	4.62915	0.14335
4.6372	0.13735	4.6372	0.13735
4.64525	0.13455	4.64525	0.13455
4.6533	0.13442	4.6533	0.13442
4.66135	0.13233	4.66135	0.13233
4.66942	0.13709	4.66942	0.13709
4.67747	0.13931	4.67747	0.13931
4.68552	0.14498	4.68552	0.14498
4.69357	0.1397	4.69357	0.1397
4.70162	0.13937	4.70162	0.13937
4.70967	0.13435	4.70967	0.13435
4.71772	0.13918	4.71772	0.13918
4.72577	0.14016	4.72577	0.14016
4.73382	0.13585	4.73382	0.13585
4.74187	0.13383	4.74187	0.13383
4.74992	0.13474	4.74992	0.13474
4.75797	0.14166	4.75797	0.14166
4.76602	0.12952	4.76602	0.12952
4.77409	0.13911	4.77409	0.13911
4.78214	0.13755	4.78214	0.13755
4.79019	0.13963	4.79019	0.13963
4.79824	0.13494	4.79824	0.13494
4.80629	0.1305	4.80629	0.1305
4.81434	0.13435	4.81434	0.13435
4.82239	0.13181	4.82239	0.13181
4.83044	0.13298	4.83044	0.13298
4.83849	0.13729	4.83849	0.13729
4.84654	0.12907	4.84654	0.12907
4.85459	0.13252	4.85459	0.13252
4.86266	0.13194	4.86266	0.13194
4.87071	0.14061	4.87071	0.14061
4.87876	0.1337	4.87876	0.1337
4.88681	0.13455	4.88681	0.13455
4.89486	0.13539	4.89486	0.13539
4.90291	0.13539	4.90291	0.13539
4.91096	0.13957	4.91096	0.13957
4.91901	0.12965	4.91901	0.12965
4.92706	0.13833	4.92706	0.13833
4.93511	0.13468	4.93511	0.13468
4.94318	0.13546	4.94318	0.13546
4.95123	0.13605	4.95123	0.13605
4.95928	0.13116	4.95928	0.13116
4.96733	0.13279	4.96733	0.13279
4.97538	0.13879	4.97538	0.13879
4.98343	0.13598	4.98343	0.13598
4.99148	0.13533	4.99148	0.13533
4.99953	0.13944	4.99953	0.13944
5.00758	0.138	5.00758	0.138
5.01563	0.13526	5.01563	0.13526
5.0237	0.13657	5.0237	0.13657
5.03175	0.13389	5.03175	0.13389
5.0398	0.12848	5.0398	0.12848
5.04785	0.13539	5.04785	0.13539
5.0559	0.13755	5.0559	0.13755
5.06395	0.13135	5.06395	0.13135
5.072	0.13252	5.072	0.13252
5.08005	0.13266	5.08005	0.13266
5.0881	0.13892	5.0881	0.13892
5.09615	0.13996	5.09615	0.13996
5.10422	0.13402	5.10422	0.13402
5.11227	0.13285	5.11227	0.13285
5.12032	0.1322	5.12032	0.1322
5.12837	0.14107	5.12837	0.14107
5.13642	0.13774	5.13642	0.13774
5.14447	0.13298	5.14447	0.13298
5.15252	0.12685	5.15252	0.12685
5.16057	0.13911	5.16057	0.13911
5.16862	0.13422	5.16862	0.13422
5.17669	0.13702	5.17669	0.13702
5.18474	0.13598	5.18474	0.13598
5.19279	0.13507	5.19279	0.13507
5.20084	0.13598	5.20084	0.13598
5.20889	0.1307	5.20889	0.1307
5.21694	0.13513	5.21694	0.13513
5.22499	0.13637	5.22499	0.13637
5.23304	0.13305	5.23304	0.13305
5.24109	0.12998	5.24109	0.12998
5.24916	0.13057	5.24916	0.13057
5.25721	0.13024	5.25721	0.13024
5.26526	0.13735	5.26526	0.13735
5.27331	0.135	5.27331	0.135
5.28136	0.12724	5.28136	0.12724
5.28941	0.12894	5.28941	0.12894
5.29746	0.13676	5.29746	0.13676
5.30551	0.13781	5.30551	0.13781
5.31358	0.12979	5.31358	0.12979
5.32163	0.13507	5.32163	0.13507
5.32968	0.13266	5.32968	0.13266
5.33773	0.13259	5.33773	0.13259
5.34578	0.12633	5.34578	0.12633
5.35383	0.13109	5.35383	0.13109
5.36188	0.13207	5.36188	0.13207
5.36993	0.13246	5.36993	0.13246
5.37801	0.13168	5.37801	0.13168
5.38605	0.13461	5.38605	0.13461
5.3941	0.13109	5.3941	0.13109
5.40215	0.13272	5.40215	0.13272
5.4102	0.13311	5.4102	0.13311
5.41825	0.12261	5.41825	0.12261
5.4263	0.12783	5.4263	0.12783
5.43435	0.1382	5.43435	0.1382
5.44243	0.12959	5.44243	0.12959
5.45048	0.12965	5.45048	0.12965
5.45853	0.1335	5.45853	0.1335
5.46658	0.13318	5.46658	0.13318
5.47463	0.12822	5.47463	0.12822
5.48268	0.12665	5.48268	0.12665
5.49073	0.13161	5.49073	0.13161
5.49878	0.12907	5.49878	0.12907
5.50685	0.12965	5.50685	0.12965
5.5149	0.13305	5.5149	0.13305
5.52295	0.13292	5.52295	0.13292
5.531	0.13109	5.531	0.13109
5.53905	0.12992	5.53905	0.12992
5.5471	0.13252	5.5471	0.13252
5.55515	0.12881	5.55515	0.12881
5.56322	0.12724	5.56322	0.12724
5.57127	0.129	5.57127	0.129
5.57932	0.13135	5.57932	0.13135
5.58737	0.13213	5.58737	0.13213
5.59542	0.12789	5.59542	0.12789
5.60347	0.13213	5.60347	0.13213
5.61152	0.13487	5.61152	0.13487
5.61957	0.13631	5.61957	0.13631
5.62764	0.13383	5.62764	0.13383
5.63569	0.12685	5.63569	0.12685
5.64374	0.13357	5.64374	0.13357
5.65179	0.12887	5.65179	0.12887
5.65984	0.13063	5.65984	0.13063
5.66789	0.12542	5.66789	0.12542
5.67594	0.13507	5.67594	0.13507
5.68399	0.13833	5.68399	0.13833
5.69206	0.12952	5.69206	0.12952
5.70011	0.13239	5.70011	0.13239
5.70816	0.12815	5.70816	0.12815
5.71621	0.12379	5.71621	0.12379
5.72426	0.12235	5.72426	0.12235
5.73231	0.13031	5.73231	0.13031
5.74036	0.14159	5.74036	0.14159
5.74844	0.13579	5.74844	0.13579
5.75649	0.13807	5.75649	0.13807
5.76454	0.13044	5.76454	0.13044
5.77259	0.12829	5.77259	0.12829
5.78064	0.13448	5.78064	0.13448
5.78869	0.12209	5.78869	0.12209
5.79676	0.12809	5.79676	0.12809
5.80481	0.1292	5.80481	0.1292
5.81286	0.12705	5.81286	0.12705
5.82091	0.12894	5.82091	0.12894
5.82896	0.13096	5.82896	0.13096
5.83701	0.13194	5.83701	0.13194
5.84506	0.12222	5.84506	0.12222
5.85313	0.1307	5.85313	0.1307
5.86118	0.13076	5.86118	0.13076
5.86923	0.12515	5.86923	0.12515
5.87728	0.13416	5.87728	0.13416
5.88533	0.13468	5.88533	0.13468
5.89338	0.12744	5.89338	0.12744
5.90143	0.13768	5.90143	0.13768
5.90948	0.13096	5.90948	0.13096
5.91755	0.11902	5.91755	0.11902
5.9256	0.12581	5.9256	0.12581
5.93365	0.13109	5.93365	0.13109
5.9417	0.129	5.9417	0.129
5.94975	0.13135	5.94975	0.13135
5.9578	0.12802	5.9578	0.12802
5.96585	0.12007	5.96585	0.12007
5.97393	0.12835	5.97393	0.12835
5.98198	0.13168	5.98198	0.13168
5.99003	0.12424	5.99003	0.12424
5.99808	0.13285	5.99808	0.13285
6.00613	0.13252	6.00613	0.13252
6.01418	0.12946	6.01418	0.12946
6.02225	0.12659	6.02225	0.12659
6.0303	0.13155	6.0303	0.13155
6.03835	0.1275	6.03835	0.1275
6.0464	0.12809	6.0464	0.12809
6.05445	0.12633	6.05445	0.12633
6.0625	0.13233	6.0625	0.13233
6.07055	0.12868	6.07055	0.12868
6.07862	0.12907	6.07862	0.12907
6.08667	0.12483	6.08667	0.12483
6.09472	0.13024	6.09472	0.13024
6.10277	0.12829	6.10277	0.12829
6.11082	0.12613	6.11082	0.12613
6.11887	0.13298	6.11887	0.13298
6.12694	0.13161	6.12694	0.13161
6.13499	0.13461	6.13499	0.13461
6.14304	0.13305	6.14304	0.13305
6.15109	0.1307	6.15109	0.1307
6.15914	0.12587	6.15914	0.12587
6.16719	0.12418	6.16719	0.12418
6.17524	0.12933	6.17524	0.12933
6.18332	0.12979	6.18332	0.12979
6.19137	0.12822	6.19137	0.12822
6.19942	0.12829	6.19942	0.12829
6.20747	0.12796	6.20747	0.12796
6.21552	0.12555	6.21552	0.12555
6.22357	0.13005	6.22357	0.13005
6.23164	0.1247	6.23164	0.1247
6.23969	0.12313	6.23969	0.12313
6.24774	0.12894	6.24774	0.12894
6.25579	0.12424	6.25579	0.12424
6.26384	0.12985	6.26384	0.12985
6.27189	0.12633	6.27189	0.12633
6.27994	0.13279	6.27994	0.13279
6.28801	0.12502	6.28801	0.12502
6.29606	0.12542	6.29606	0.12542
6.30411	0.12626	6.30411	0.12626
6.31216	0.12744	6.31216	0.12744
6.32021	0.12392	6.32021	0.12392
6.32826	0.13748	6.32826	0.13748
6.33631	0.12848	6.33631	0.12848
6.34439	0.13187	6.34439	0.13187
6.35244	0.12385	6.35244	0.12385
6.36049	0.12724	6.36049	0.12724
6.36854	0.12829	6.36854	0.12829
6.37659	0.13122	6.37659	0.13122
6.38464	0.12874	6.38464	0.12874
6.39271	0.13468	6.39271	0.13468
6.40076	0.12946	6.40076	0.12946
6.40881	0.12992	6.40881	0.12992
6.41686	0.12574	6.41686	0.12574
6.42491	0.13063	6.42491	0.13063
6.43296	0.12835	6.43296	0.12835
6.44101	0.13344	6.44101	0.13344
6.44908	0.12522	6.44908	0.12522
6.45713	0.13226	6.45713	0.13226
6.46518	0.13461	6.46518	0.13461
6.47323	0.13448	6.47323	0.13448
6.48128	0.13422	6.48128	0.13422
6.48936	0.12926	6.48936	0.12926
6.49741	0.13272	6.49741	0.13272
6.50546	0.12431	6.50546	0.12431
6.51351	0.1262	6.51351	0.1262
6.52156	0.13852	6.52156	0.13852
6.52961	0.13031	6.52961	0.13031
6.53766	0.12796	6.53766	0.12796
6.54573	0.13585	6.54573	0.13585
6.55378	0.13533	6.55378	0.13533
6.56183	0.13442	6.56183	0.13442
6.56988	0.1367	6.56988	0.1367
6.57793	0.13833	6.57793	0.13833
6.58598	0.13168	6.58598	0.13168
6.59405	0.12744	6.59405	0.12744
6.6021	0.129	6.6021	0.129
6.61015	0.13572	6.61015	0.13572
6.6182	0.13526	6.6182	0.13526
6.62626	0.1335	6.62626	0.1335
6.63431	0.13142	6.63431	0.13142
6.64236	0.13259	6.64236	0.13259
6.65043	0.13487	6.65043	0.13487
6.65848	0.13983	6.65848	0.13983
6.66653	0.13142	6.66653	0.13142
6.67458	0.13552	6.67458	0.13552
6.68263	0.12789	6.68263	0.12789
6.69068	0.13135	6.69068	0.13135
6.69875	0.13116	6.69875	0.13116
6.7068	0.13448	6.7068	0.13448
6.71485	0.13109	6.71485	0.13109
6.7229	0.12946	6.7229	0.12946
6.73095	0.13357	6.73095	0.13357
6.739	0.13487	6.739	0.13487
6.74705	0.13898	6.74705	0.13898
6.75513	0.13311	6.75513	0.13311
6.76318	0.13552	6.76318	0.13552
6.77123	0.13722	6.77123	0.13722
6.77928	0.13722	6.77928	0.13722
6.78733	0.13937	6.78733	0.13937
6.79538	0.13905	6.79538	0.13905
6.80345	0.13866	6.80345	0.13866
6.8115	0.13233	6.8115	0.13233
6.81955	0.13233	6.81955	0.13233
6.8276	0.14152	6.8276	0.14152
6.83565	0.13663	6.83565	0.13663
6.8437	0.1307	6.8437	0.1307
6.85175	0.13266	6.85175	0.13266
6.85983	0.13018	6.85983	0.13018
6.86788	0.13781	6.86788	0.13781
6.87593	0.13213	6.87593	0.13213
6.88398	0.13755	6.88398	0.13755
6.89203	0.13324	6.89203	0.13324
6.90008	0.13944	6.90008	0.13944
6.90815	0.13663	6.90815	0.13663
6.9162	0.13611	6.9162	0.13611
6.92425	0.13442	6.92425	0.13442
6.9323	0.14061	6.9323	0.14061
6.94035	0.14557	6.94035	0.14557
6.9484	0.14126	6.9484	0.14126
6.95645	0.13976	6.95645	0.13976
6.96452	0.13755	6.96452	0.13755
6.97257	0.14479	6.97257	0.14479
6.98063	0.14355	6.98063	0.14355
6.98868	0.14792	6.98868	0.14792
6.99673	0.1442	6.99673	0.1442
7.00478	0.14511	7.00478	0.14511
7.01285	0.14655	7.01285	0.14655
7.0209	0.14987	7.0209	0.14987
7.02895	0.14348	7.02895	0.14348
7.037	0.14929	7.037	0.14929
7.04505	0.15124	7.04505	0.15124
7.0531	0.15405	7.0531	0.15405
7.06117	0.15385	7.06117	0.15385
7.06922	0.15274	7.06922	0.15274
7.07727	0.15789	7.07727	0.15789
7.08533	0.15411	7.08533	0.15411
7.09338	0.15144	7.09338	0.15144
7.10143	0.15418	7.10143	0.15418
7.10948	0.15718	7.10948	0.15718
7.11755	0.15457	7.11755	0.15457
7.1256	0.16272	7.1256	0.16272
7.13365	0.16005	7.13365	0.16005
7.1417	0.16063	7.1417	0.16063
7.14975	0.16011	7.14975	0.16011
7.1578	0.16924	7.1578	0.16924
7.16587	0.16735	7.16587	0.16735
7.17392	0.17022	7.17392	0.17022
7.18197	0.17935	7.18197	0.17935
7.19003	0.18111	7.19003	0.18111
7.19808	0.183	7.19808	0.183
7.20613	0.19585	7.20613	0.19585
7.21418	0.1894	7.21418	0.1894
7.22223	0.19709	7.22223	0.19709
7.2303	0.19879	7.2303	0.19879
7.23835	0.21307	7.23835	0.21307
7.2464	0.21587	7.2464	0.21587
7.25445	0.21966	7.25445	0.21966
7.2625	0.23166	7.2625	0.23166
7.27055	0.25298	7.27055	0.25298
7.27863	0.26127	7.27863	0.26127
7.28668	0.26185	7.28668	0.26185
7.29473	0.27953	7.29473	0.27953
7.30278	0.30438	7.30278	0.30438
7.31083	0.31403	7.31083	0.31403
7.31888	0.33483	7.31888	0.33483
7.32693	0.3617	7.32693	0.3617
7.335	0.38838	7.335	0.38838
7.34305	0.4041	7.34305	0.4041
7.3511	0.4202	7.3511	0.4202
7.35915	0.45718	7.35915	0.45718
7.3672	0.50884	7.3672	0.50884
7.37525	0.53284	7.37525	0.53284
7.3833	0.60647	7.3833	0.60647
7.39138	0.66106	7.39138	0.66106
7.39943	0.70965	7.39943	0.70965
7.40748	0.77565	7.40748	0.77565
7.41553	0.84158	7.41553	0.84158
7.42358	0.89858	7.42358	0.89858
7.43163	0.94359	7.43163	0.94359
7.4397	1	7.4397	1
7.44775	0.99811	7.44775	0.99811
7.4558	0.99113	7.4558	0.99113
7.46385	0.96648	7.46385	0.96648
7.4719	0.91437	7.4719	0.91437
7.47995	0.85639	7.47995	0.85639
7.48801	0.78915	7.48801	0.78915
7.49606	0.71493	7.49606	0.71493
7.50413	0.64671	7.50413	0.64671
7.51218	0.59688	7.51218	0.59688
7.52023	0.54725	7.52023	0.54725
7.52828	0.51523	7.52828	0.51523
7.53633	0.47388	7.53633	0.47388
7.54438	0.43168	7.54438	0.43168
7.55243	0.39875	7.55243	0.39875
7.56051	0.36933	7.56051	0.36933
7.56856	0.34188	7.56856	0.34188
7.57661	0.3257	7.57661	0.3257
7.58466	0.30327	7.58466	0.30327
7.59271	0.28461	7.59271	0.28461
7.60076	0.26479	7.60076	0.26479
7.60881	0.24972	7.60881	0.24972
7.61688	0.23772	7.61688	0.23772
7.62493	0.2299	7.62493	0.2299
7.63298	0.21222	7.63298	0.21222
7.64103	0.20596	7.64103	0.20596
7.64908	0.19911	7.64908	0.19911
7.65713	0.1905	7.65713	0.1905
7.66519	0.19657	7.66519	0.19657
7.67324	0.18522	7.67324	0.18522
7.68131	0.17472	7.68131	0.17472
7.68936	0.17342	7.68936	0.17342
7.69741	0.17498	7.69741	0.17498
7.70546	0.16429	7.70546	0.16429
7.71351	0.16748	7.71351	0.16748
7.72156	0.16142	7.72156	0.16142
7.72961	0.15744	7.72961	0.15744
7.73766	0.15405	7.73766	0.15405
7.74574	0.15555	7.74574	0.15555
7.75379	0.15255	7.75379	0.15255
7.76184	0.15816	7.76184	0.15816
7.76989	0.15274	7.76989	0.15274
7.77794	0.14987	7.77794	0.14987
7.78599	0.14772	7.78599	0.14772
7.79404	0.14857	7.79404	0.14857
7.80209	0.14811	7.80209	0.14811
7.81016	0.15176	7.81016	0.15176
7.81821	0.14198	7.81821	0.14198
7.82627	0.14602	7.82627	0.14602
7.83432	0.14909	7.83432	0.14909
7.84237	0.14426	7.84237	0.14426
7.85042	0.14492	7.85042	0.14492
7.85847	0.13892	7.85847	0.13892
7.86654	0.13839	7.86654	0.13839
7.87459	0.14485	7.87459	0.14485
7.88264	0.14179	7.88264	0.14179
7.89069	0.1382	7.89069	0.1382
7.89874	0.13866	7.89874	0.13866
7.90679	0.13161	7.90679	0.13161
7.91485	0.13924	7.91485	0.13924
7.9229	0.14772	7.9229	0.14772
7.93097	0.13416	7.93097	0.13416
7.93902	0.13676	7.93902	0.13676
7.94707	0.13148	7.94707	0.13148
7.95512	0.13683	7.95512	0.13683
7.96317	0.13911	7.96317	0.13911
7.97122	0.13579	7.97122	0.13579
7.97927	0.13892	7.97927	0.13892
7.98732	0.13996	7.98732	0.13996
7.9954	0.13311	7.9954	0.13311
8.00345	0.13761	8.00345	0.13761
8.0115	0.13552	8.0115	0.13552
8.01955	0.13305	8.01955	0.13305
8.0276	0.13559	8.0276	0.13559
8.03565	0.13018	8.03565	0.13018
8.0437	0.12626	8.0437	0.12626
8.05175	0.13637	8.05175	0.13637
8.0598	0.13435	8.0598	0.13435
8.06785	0.1307	8.06785	0.1307
8.07593	0.12992	8.07593	0.12992
8.08398	0.12692	8.08398	0.12692
8.09203	0.13866	8.09203	0.13866
8.10008	0.12985	8.10008	0.12985
8.10813	0.13298	8.10813	0.13298
8.11618	0.1322	8.11618	0.1322
8.12423	0.13011	8.12423	0.13011
8.13228	0.12946	8.13228	0.12946
8.14036	0.13155	8.14036	0.13155
8.14841	0.13559	8.14841	0.13559
8.15646	0.13024	8.15646	0.13024
8.16451	0.12744	8.16451	0.12744
8.17256	0.12065	8.17256	0.12065
8.18061	0.13226	8.18061	0.13226
8.18866	0.12868	8.18866	0.12868
8.19671	0.13129	8.19671	0.13129
8.20476	0.13324	8.20476	0.13324
8.21281	0.12418	8.21281	0.12418
8.22089	0.12776	8.22089	0.12776
8.22894	0.12594	8.22894	0.12594
8.23699	0.1277	8.23699	0.1277
8.24504	0.12189	8.24504	0.12189
8.25309	0.13311	8.25309	0.13311
8.26114	0.12737	8.26114	0.12737
8.26919	0.11981	8.26919	0.11981
8.27724	0.12705	8.27724	0.12705
8.28529	0.1335	8.28529	0.1335
8.29334	0.11909	8.29334	0.11909
8.30139	0.12444	8.30139	0.12444
8.30947	0.12372	8.30947	0.12372
8.31752	0.12809	8.31752	0.12809
8.32557	0.12463	8.32557	0.12463
8.33362	0.12868	8.33362	0.12868
8.34167	0.12737	8.34167	0.12737
8.34972	0.12313	8.34972	0.12313
8.35777	0.12672	8.35777	0.12672
8.36582	0.1277	8.36582	0.1277
8.37387	0.12581	8.37387	0.12581
8.38193	0.12802	8.38193	0.12802
8.39	0.13624	8.39	0.13624
8.39805	0.12659	8.39805	0.12659
8.4061	0.12881	8.4061	0.12881
8.41415	0.12176	8.41415	0.12176
8.4222	0.1247	8.4222	0.1247
8.43025	0.12783	8.43025	0.12783
8.4383	0.1277	8.4383	0.1277
8.44636	0.12457	8.44636	0.12457
8.45441	0.12809	8.45441	0.12809
8.46246	0.12111	8.46246	0.12111
8.47051	0.12613	8.47051	0.12613
8.47858	0.12939	8.47858	0.12939
8.48663	0.12294	8.48663	0.12294
8.49468	0.12437	8.49468	0.12437
8.50273	0.12561	8.50273	0.12561
8.51079	0.12776	8.51079	0.12776
8.51884	0.12463	8.51884	0.12463
8.52689	0.12046	8.52689	0.12046
8.53494	0.12248	8.53494	0.12248
8.54299	0.12587	8.54299	0.12587
8.55104	0.11896	8.55104	0.11896
8.55909	0.12339	8.55909	0.12339
8.56714	0.12887	8.56714	0.12887
8.57519	0.12509	8.57519	0.12509
8.58327	0.12326	8.58327	0.12326
8.59132	0.12392	8.59132	0.12392
8.59937	0.12633	8.59937	0.12633
8.60742	0.13337	8.60742	0.13337
8.61547	0.12457	8.61547	0.12457
8.62352	0.11974	8.62352	0.11974
8.63157	0.11824	8.63157	0.11824
8.63962	0.12457	8.63962	0.12457
8.64767	0.12079	8.64767	0.12079
8.65573	0.12268	8.65573	0.12268
8.66378	0.12059	8.66378	0.12059
8.67183	0.12333	8.67183	0.12333
8.67988	0.12607	8.67988	0.12607
8.68795	0.12646	8.68795	0.12646
8.696	0.12339	8.696	0.12339
8.70405	0.12105	8.70405	0.12105
8.7121	0.12457	8.7121	0.12457
8.72016	0.12639	8.72016	0.12639
8.72821	0.12952	8.72821	0.12952
8.73626	0.1292	8.73626	0.1292
8.74431	0.12535	8.74431	0.12535
8.75236	0.12652	8.75236	0.12652
8.76041	0.12079	8.76041	0.12079
8.76846	0.12496	8.76846	0.12496
8.77651	0.11765	8.77651	0.11765
8.78456	0.12646	8.78456	0.12646
8.79261	0.12502	8.79261	0.12502
8.80067	0.12065	8.80067	0.12065
8.80872	0.12242	8.80872	0.12242
8.81679	0.11857	8.81679	0.11857
8.82482	0.12842	8.82482	0.12842
8.83289	0.12385	8.83289	0.12385
8.84094	0.11929	8.84094	0.11929
8.84899	0.12046	8.84899	0.12046
8.85705	0.12509	8.85705	0.12509
8.8651	0.12502	8.8651	0.12502
8.87315	0.12392	8.87315	0.12392
8.8812	0.12196	8.8812	0.12196
8.88925	0.12085	8.88925	0.12085
8.8973	0.12939	8.8973	0.12939
8.90535	0.13389	8.90535	0.13389
8.9134	0.12509	8.9134	0.12509
8.92145	0.12059	8.92145	0.12059
8.92951	0.12685	8.92951	0.12685
8.93756	0.11994	8.93756	0.11994
8.94561	0.12392	8.94561	0.12392
8.95366	0.12255	8.95366	0.12255
8.96171	0.12587	8.96171	0.12587
8.96976	0.12359	8.96976	0.12359
8.97781	0.11948	8.97781	0.11948
8.98586	0.12646	8.98586	0.12646
8.99394	0.11968	8.99394	0.11968
9.00197	0.12887	9.00197	0.12887
9.01004	0.12561	9.01004	0.12561
9.01809	0.11837	9.01809	0.11837
9.02614	0.11857	9.02614	0.11857
9.03419	0.12646	9.03419	0.12646
9.04224	0.12822	9.04224	0.12822
9.0503	0.12229	9.0503	0.12229
9.05835	0.12979	9.05835	0.12979
9.0664	0.12476	9.0664	0.12476
9.07445	0.11739	9.07445	0.11739
9.0825	0.12561	9.0825	0.12561
9.09055	0.12242	9.09055	0.12242
9.0986	0.12209	9.0986	0.12209
9.10665	0.12105	9.10665	0.12105
9.1147	0.12098	9.1147	0.12098
9.12276	0.12365	9.12276	0.12365
9.13081	0.11948	9.13081	0.11948
9.13886	0.11583	9.13886	0.11583
9.14691	0.12255	9.14691	0.12255
9.15496	0.12326	9.15496	0.12326
9.16301	0.11961	9.16301	0.11961
9.17106	0.11961	9.17106	0.11961
9.17911	0.12365	9.17911	0.12365
9.18717	0.11596	9.18717	0.11596
9.19522	0.12515	9.19522	0.12515
9.20327	0.117	9.20327	0.117
9.21132	0.12848	9.21132	0.12848
9.21937	0.12294	9.21937	0.12294
9.22742	0.12587	9.22742	0.12587
9.23547	0.11557	9.23547	0.11557
9.24352	0.12157	9.24352	0.12157
9.25158	0.12529	9.25158	0.12529
9.25963	0.1215	9.25963	0.1215
9.26768	0.12059	9.26768	0.12059
9.27573	0.11681	9.27573	0.11681
9.28378	0.1247	9.28378	0.1247
9.29183	0.13096	9.29183	0.13096
9.29988	0.12	9.29988	0.12
9.30793	0.11629	9.30793	0.11629
9.31599	0.12065	9.31599	0.12065
9.32404	0.12065	9.32404	0.12065
9.33209	0.12065	9.33209	0.12065
9.34014	0.12242	9.34014	0.12242
9.34819	0.12581	9.34819	0.12581
9.35624	0.13174	9.35624	0.13174
9.36429	0.12679	9.36429	0.12679
9.37234	0.12189	9.37234	0.12189
9.3804	0.13226	9.3804	0.13226
9.38845	0.12046	9.38845	0.12046
9.3965	0.12013	9.3965	0.12013
9.40455	0.12515	9.40455	0.12515
9.4126	0.12868	9.4126	0.12868
9.42065	0.13331	9.42065	0.13331
9.4287	0.13272	9.4287	0.13272
9.43675	0.12802	9.43675	0.12802
9.44481	0.12835	9.44481	0.12835
9.45286	0.13174	9.45286	0.13174
9.46091	0.13911	9.46091	0.13911
9.46896	0.14642	9.46896	0.14642
9.47701	0.14316	9.47701	0.14316
9.48506	0.14635	9.48506	0.14635
9.49311	0.15359	9.49311	0.15359
9.50117	0.14498	9.50117	0.14498
9.50922	0.14055	9.50922	0.14055
9.51727	0.1337	9.51727	0.1337
9.52532	0.129	9.52532	0.129
9.53337	0.12992	9.53337	0.12992
9.54142	0.13272	9.54142	0.13272
9.54947	0.11615	9.54947	0.11615
9.55753	0.12215	9.55753	0.12215
9.56558	0.12046	9.56558	0.12046
9.57363	0.12261	9.57363	0.12261
9.58168	0.12072	9.58168	0.12072
9.58973	0.11896	9.58973	0.11896
9.59778	0.12933	9.59778	0.12933
9.60583	0.12365	9.60583	0.12365
9.61389	0.12052	9.61389	0.12052
9.62194	0.12405	9.62194	0.12405
9.62999	0.12672	9.62999	0.12672
9.63804	0.12294	9.63804	0.12294
9.64609	0.11987	9.64609	0.11987
9.65414	0.12431	9.65414	0.12431
9.66219	0.12229	9.66219	0.12229
9.67022	0.12365	9.67022	0.12365
9.6783	0.12529	9.6783	0.12529
9.68633	0.1217	9.68633	0.1217
9.69438	0.11844	9.69438	0.11844
9.70243	0.12092	9.70243	0.12092
9.71048	0.13031	9.71048	0.13031
9.71853	0.132	9.71853	0.132
9.72658	0.12437	9.72658	0.12437
9.73463	0.11661	9.73463	0.11661
9.74269	0.12568	9.74269	0.12568
9.75074	0.12189	9.75074	0.12189
9.75879	0.11505	9.75879	0.11505
9.76684	0.12529	9.76684	0.12529
9.77489	0.12326	9.77489	0.12326
9.78294	0.12105	9.78294	0.12105
9.79099	0.12861	9.79099	0.12861
9.79905	0.13161	9.79905	0.13161
9.8071	0.13168	9.8071	0.13168
9.81515	0.12379	9.81515	0.12379
9.8232	0.12268	9.8232	0.12268
9.83123	0.12463	9.83123	0.12463
9.83928	0.12646	9.83928	0.12646
9.84733	0.129	9.84733	0.129
9.85538	0.12046	9.85538	0.12046
9.86344	0.1247	9.86344	0.1247
9.87149	0.12215	9.87149	0.12215
9.87954	0.12548	9.87954	0.12548
9.88759	0.12176	9.88759	0.12176
9.89564	0.12313	9.89564	0.12313
9.90369	0.12672	9.90369	0.12672
9.91174	0.12392	9.91174	0.12392
9.9198	0.11974	9.9198	0.11974
9.92785	0.12718	9.92785	0.12718
9.9359	0.12059	9.9359	0.12059
9.94395	0.12418	9.94395	0.12418
9.95198	0.12255	9.95198	0.12255
9.96003	0.12092	9.96003	0.12092
9.96808	0.12502	9.96808	0.12502
9.97613	0.12229	9.97613	0.12229
9.98419	0.11648	9.98419	0.11648
9.99224	0.11739	9.99224	0.11739
10.0003	0.12307	10.0003	0.12307
10.0083	0.11909	10.0083	0.11909
10.0164	0.12463	10.0164	0.12463
10.0244	0.12202	10.0244	0.12202
10.0325	0.11994	10.0325	0.11994
10.0405	0.12189	10.0405	0.12189
10.0486	0.11889	10.0486	0.11889
10.0566	0.12052	10.0566	0.12052
10.0647	0.117	10.0647	0.117
10.0727	0.12111	10.0727	0.12111
10.0808	0.12333	10.0808	0.12333
10.0888	0.11961	10.0888	0.11961
10.0969	0.12639	10.0969	0.12639
10.1049	0.12268	10.1049	0.12268
10.113	0.12215	10.113	0.12215
10.121	0.12026	10.121	0.12026
10.1291	0.11681	10.1291	0.11681
10.1371	0.12111	10.1371	0.12111
10.1452	0.12665	10.1452	0.12665
10.1532	0.12783	10.1532	0.12783
10.1613	0.12059	10.1613	0.12059
10.1693	0.12326	10.1693	0.12326
10.1774	0.11974	10.1774	0.11974
10.1854	0.12398	10.1854	0.12398
10.1935	0.12744	10.1935	0.12744
10.2015	0.11981	10.2015	0.11981
10.2096	0.12718	10.2096	0.12718
10.2176	0.12359	10.2176	0.12359
10.2257	0.12529	10.2257	0.12529
10.2337	0.12796	10.2337	0.12796
10.2418	0.12522	10.2418	0.12522
10.2498	0.12502	10.2498	0.12502
10.2579	0.12189	10.2579	0.12189
10.2659	0.12437	10.2659	0.12437
10.274	0.13018	10.274	0.13018
10.282	0.12372	10.282	0.12372
10.2901	0.12561	10.2901	0.12561
10.2981	0.12287	10.2981	0.12287
10.3062	0.13168	10.3062	0.13168
10.3142	0.12763	10.3142	0.12763
10.3223	0.13526	10.3223	0.13526
10.3303	0.13435	10.3303	0.13435
10.3384	0.12913	10.3384	0.12913
10.3464	0.13252	10.3464	0.13252
10.3544	0.13142	10.3544	0.13142
10.3625	0.13794	10.3625	0.13794
10.3705	0.13572	10.3705	0.13572
10.3786	0.13076	10.3786	0.13076
10.3867	0.14583	10.3867	0.14583
10.3947	0.14068	10.3947	0.14068
10.4027	0.14055	10.4027	0.14055
10.4108	0.13748	10.4108	0.13748
10.4188	0.14309	10.4188	0.14309
10.4269	0.14889	10.4269	0.14889
10.435	0.14955	10.435	0.14955
10.443	0.15046	10.443	0.15046
10.451	0.15966	10.451	0.15966
10.4591	0.16344	10.4591	0.16344
10.4671	0.16898	10.4671	0.16898
10.4752	0.16931	10.4752	0.16931
10.4832	0.17329	10.4832	0.17329
10.4913	0.19005	10.4913	0.19005
10.4993	0.19096	10.4993	0.19096
10.5074	0.20329	10.5074	0.20329
10.5154	0.222	10.5154	0.222
10.5235	0.2269	10.5235	0.2269
10.5315	0.22233	10.5315	0.22233
10.5396	0.23961	10.5396	0.23961
10.5476	0.23492	10.5476	0.23492
10.5557	0.23524	10.5557	0.23524
10.5637	0.2327	10.5637	0.2327
10.5718	0.22122	10.5718	0.22122
10.5798	0.21105	10.5798	0.21105
10.5879	0.20087	10.5879	0.20087
10.5959	0.19611	10.5959	0.19611
10.6039	0.19227	10.6039	0.19227
10.612	0.1875	10.612	0.1875
10.6201	0.17042	10.6201	0.17042
10.6281	0.17805	10.6281	0.17805
10.6362	0.16585	10.6362	0.16585
10.6442	0.16748	10.6442	0.16748
10.6522	0.15796	10.6522	0.15796
10.6603	0.16083	10.6603	0.16083
10.6683	0.14485	10.6683	0.14485
10.6764	0.15013	10.6764	0.15013
10.6844	0.14113	10.6844	0.14113
10.6925	0.13859	10.6925	0.13859
10.7005	0.13813	10.7005	0.13813
10.7086	0.13442	10.7086	0.13442
10.7166	0.14185	10.7166	0.14185
10.7247	0.13813	10.7247	0.13813
10.7327	0.13076	10.7327	0.13076
10.7408	0.12881	10.7408	0.12881
10.7488	0.13155	10.7488	0.13155
10.7569	0.12659	10.7569	0.12659
10.7649	0.12881	10.7649	0.12881
10.7729	0.12672	10.7729	0.12672
10.781	0.12587	10.781	0.12587
10.789	0.13383	10.789	0.13383
10.7971	0.12672	10.7971	0.12672
10.8051	0.12189	10.8051	0.12189
10.8132	0.13122	10.8132	0.13122
10.8212	0.13037	10.8212	0.13037
10.8293	0.12379	10.8293	0.12379
10.8373	0.12561	10.8373	0.12561
10.8454	0.13344	10.8454	0.13344
10.8534	0.12007	10.8534	0.12007
10.8615	0.12392	10.8615	0.12392
10.8695	0.12744	10.8695	0.12744
10.8775	0.1245	10.8775	0.1245
10.8856	0.12698	10.8856	0.12698
10.8937	0.12202	10.8937	0.12202
10.9017	0.11557	10.9017	0.11557
10.9097	0.12189	10.9097	0.12189
10.9178	0.11772	10.9178	0.11772
10.9258	0.12463	10.9258	0.12463
10.9339	0.12913	10.9339	0.12913
10.942	0.12652	10.942	0.12652
10.95	0.12633	10.95	0.12633
10.958	0.12522	10.958	0.12522
10.9694	0.12868	10.9694	0.12868
10.9774	0.1245	10.9774	0.1245
10.9854	0.12789	10.9854	0.12789
10.9935	0.12529	10.9935	0.12529
11.0015	0.11987	11.0015	0.11987
11.0096	0.12887	11.0096	0.12887
11.0176	0.12574	11.0176	0.12574
11.0257	0.12607	11.0257	0.12607
11.0337	0.12757	11.0337	0.12757
11.0418	0.12476	11.0418	0.12476
11.0498	0.11576	11.0498	0.11576
11.0579	0.11818	11.0579	0.11818
11.0659	0.11811	11.0659	0.11811
11.074	0.12326	11.074	0.12326
11.082	0.12157	11.082	0.12157
11.09	0.12007	11.09	0.12007
11.0981	0.12711	11.0981	0.12711
11.1061	0.12685	11.1061	0.12685
11.1142	0.12372	11.1142	0.12372
11.1222	0.12861	11.1222	0.12861
11.1303	0.12515	11.1303	0.12515
11.1383	0.12346	11.1383	0.12346
11.1464	0.12496	11.1464	0.12496
11.1544	0.12431	11.1544	0.12431
11.1625	0.12437	11.1625	0.12437
11.1705	0.12261	11.1705	0.12261
11.1786	0.11889	11.1786	0.11889
11.1866	0.12176	11.1866	0.12176
11.1947	0.12215	11.1947	0.12215
11.2027	0.11661	11.2027	0.11661
11.2108	0.1262	11.2108	0.1262
11.2188	0.12724	11.2188	0.12724
11.2269	0.12561	11.2269	0.12561
11.2349	0.12535	11.2349	0.12535
11.243	0.12281	11.243	0.12281
11.251	0.12398	11.251	0.12398
11.259	0.12411	11.259	0.12411
11.2671	0.1262	11.2671	0.1262
11.2752	0.12685	11.2752	0.12685
11.2832	0.11889	11.2832	0.11889
11.2912	0.11974	11.2912	0.11974
11.2993	0.12496	11.2993	0.12496
11.3073	0.12659	11.3073	0.12659
11.3154	0.12535	11.3154	0.12535
11.3234	0.12392	11.3234	0.12392
11.3315	0.12952	11.3315	0.12952
11.3395	0.12457	11.3395	0.12457
11.3476	0.12111	11.3476	0.12111
11.3556	0.12502	11.3556	0.12502
11.3637	0.12307	11.3637	0.12307
11.3717	0.12594	11.3717	0.12594
11.3798	0.12835	11.3798	0.12835
11.3878	0.12372	11.3878	0.12372
11.3959	0.12868	11.3959	0.12868
11.4039	0.12502	11.4039	0.12502
11.412	0.11974	11.412	0.11974
11.42	0.13024	11.42	0.13024
11.4281	0.12059	11.4281	0.12059
11.4361	0.12659	11.4361	0.12659
11.4442	0.12202	11.4442	0.12202
11.4522	0.12157	11.4522	0.12157
11.4603	0.1245	11.4603	0.1245
11.4683	0.12183	11.4683	0.12183
11.4764	0.12326	11.4764	0.12326
11.4844	0.12255	11.4844	0.12255
11.4924	0.12868	11.4924	0.12868
11.5005	0.12496	11.5005	0.12496
11.5085	0.12242	11.5085	0.12242
11.5166	0.126	11.5166	0.126
11.5247	0.13116	11.5247	0.13116
11.5327	0.12587	11.5327	0.12587
11.5407	0.12542	11.5407	0.12542
11.5488	0.12809	11.5488	0.12809
11.5569	0.12861	11.5569	0.12861
11.5649	0.12737	11.5649	0.12737
11.573	0.1307	11.573	0.1307
11.581	0.12965	11.581	0.12965
11.589	0.13233	11.589	0.13233
11.5971	0.13083	11.5971	0.13083
11.6051	0.13298	11.6051	0.13298
11.6132	0.13272	11.6132	0.13272
11.6212	0.13722	11.6212	0.13722
11.6293	0.13292	11.6293	0.13292
11.6373	0.14309	11.6373	0.14309
11.6454	0.14759	11.6454	0.14759
11.6534	0.147	11.6534	0.147
11.6615	0.15796	11.6615	0.15796
11.6695	0.16148	11.6695	0.16148
11.6776	0.17387	11.6776	0.17387
11.6856	0.17263	11.6856	0.17263
11.6937	0.18535	11.6937	0.18535
11.7018	0.18685	11.7018	0.18685
11.7098	0.17981	11.7098	0.17981
11.7178	0.18366	11.7178	0.18366
11.7259	0.16989	11.7259	0.16989
11.7339	0.16683	11.7339	0.16683
11.742	0.15979	11.742	0.15979
11.75	0.15385	11.75	0.15385
11.7581	0.14348	11.7581	0.14348
11.7661	0.13866	11.7661	0.13866
11.7742	0.13911	11.7742	0.13911
11.7822	0.13852	11.7822	0.13852
11.7903	0.12842	11.7903	0.12842
11.7983	0.12868	11.7983	0.12868
11.8064	0.13305	11.8064	0.13305
11.8144	0.12763	11.8144	0.12763
11.8225	0.12698	11.8225	0.12698
11.8305	0.12822	11.8305	0.12822
11.8386	0.12685	11.8386	0.12685
11.8467	0.12476	11.8467	0.12476
11.8547	0.12679	11.8547	0.12679
11.8628	0.12581	11.8628	0.12581
11.8708	0.12783	11.8708	0.12783
11.8788	0.129	11.8788	0.129
11.8869	0.12639	11.8869	0.12639
11.8949	0.12796	11.8949	0.12796
11.903	0.1307	11.903	0.1307
11.911	0.12515	11.911	0.12515
11.9191	0.12209	11.9191	0.12209
11.9271	0.12333	11.9271	0.12333
11.9352	0.12352	11.9352	0.12352
11.9433	0.12496	11.9433	0.12496
11.9513	0.12659	11.9513	0.12659
11.9594	0.12568	11.9594	0.12568
11.9674	0.12672	11.9674	0.12672
11.9754	0.12144	11.9754	0.12144
11.9835	0.12065	11.9835	0.12065
11.9916	0.11942	11.9916	0.11942
11.9996	0.12646	11.9996	0.12646
12.0076	0.12085	12.0076	0.12085
12.0157	0.12783	12.0157	0.12783
12.0238	0.12059	12.0238	0.12059
12.0318	0.12659	12.0318	0.12659
12.0399	0.11681	12.0399	0.11681
12.0479	0.12079	12.0479	0.12079
12.056	0.12092	12.056	0.12092
12.064	0.12848	12.064	0.12848
12.0721	0.12744	12.0721	0.12744
12.0801	0.12189	12.0801	0.12189
12.0882	0.12633	12.0882	0.12633
12.0962	0.11831	12.0962	0.11831
12.1043	0.12242	12.1043	0.12242
12.1123	0.12483	12.1123	0.12483
12.1204	0.12157	12.1204	0.12157
12.1284	0.12229	12.1284	0.12229
12.1365	0.13226	12.1365	0.13226
12.1445	0.12183	12.1445	0.12183
12.1526	0.12183	12.1526	0.12183
12.1606	0.12483	12.1606	0.12483
12.1687	0.12163	12.1687	0.12163
12.1767	0.12692	12.1767	0.12692
12.1848	0.1215	12.1848	0.1215
12.1928	0.12326	12.1928	0.12326
12.2009	0.12033	12.2009	0.12033
12.2089	0.1245	12.2089	0.1245
12.217	0.12287	12.217	0.12287
12.225	0.11994	12.225	0.11994
12.2331	0.12424	12.2331	0.12424
12.2411	0.1202	12.2411	0.1202
12.2492	0.1245	12.2492	0.1245
12.2573	0.12281	12.2573	0.12281
12.2653	0.12131	12.2653	0.12131
12.2734	0.11909	12.2734	0.11909
12.2814	0.12711	12.2814	0.12711
12.2895	0.11994	12.2895	0.11994
12.2975	0.12111	12.2975	0.12111
12.3056	0.12052	12.3056	0.12052
12.3136	0.12633	12.3136	0.12633
12.3217	0.12405	12.3217	0.12405
12.3297	0.12046	12.3297	0.12046
12.3378	0.12607	12.3378	0.12607
12.3458	0.12215	12.3458	0.12215
12.3539	0.12789	12.3539	0.12789
12.3619	0.12059	12.3619	0.12059
12.37	0.12587	12.37	0.12587
12.378	0.11746	12.378	0.11746
12.3861	0.12326	12.3861	0.12326
12.3941	0.12261	12.3941	0.12261
12.4022	0.12607	12.4022	0.12607
12.4102	0.12287	12.4102	0.12287
12.4183	0.12946	12.4183	0.12946
12.4264	0.12509	12.4264	0.12509
12.4344	0.12744	12.4344	0.12744
12.4425	0.1247	12.4425	0.1247
12.4505	0.13148	12.4505	0.13148
12.4586	0.13102	12.4586	0.13102
12.4666	0.12992	12.4666	0.12992
12.4747	0.12679	12.4747	0.12679
12.4827	0.12711	12.4827	0.12711
12.4908	0.13402	12.4908	0.13402
12.4988	0.12776	12.4988	0.12776
12.5069	0.13305	12.5069	0.13305
12.5149	0.1277	12.5149	0.1277
12.523	0.12705	12.523	0.12705
12.5311	0.13181	12.5311	0.13181
12.5391	0.13161	12.5391	0.13161
12.5471	0.12307	12.5471	0.12307
12.5552	0.12855	12.5552	0.12855
12.5633	0.12829	12.5633	0.12829
12.5713	0.12763	12.5713	0.12763
12.5794	0.12639	12.5794	0.12639
12.5874	0.13148	12.5874	0.13148
12.5954	0.12842	12.5954	0.12842
12.6035	0.12959	12.6035	0.12959
12.6116	0.13005	12.6116	0.13005
12.6196	0.13096	12.6196	0.13096
12.6277	0.13507	12.6277	0.13507
12.6357	0.13807	12.6357	0.13807
12.6438	0.13539	12.6438	0.13539
12.6518	0.13533	12.6518	0.13533
12.6599	0.1412	12.6599	0.1412
12.6679	0.13663	12.6679	0.13663
12.676	0.13755	12.676	0.13755
12.684	0.14035	12.684	0.14035
12.6921	0.14361	12.6921	0.14361
12.7002	0.14042	12.7002	0.14042
12.7082	0.14602	12.7082	0.14602
12.7163	0.14766	12.7163	0.14766
12.7243	0.14518	12.7243	0.14518
12.7324	0.15476	12.7324	0.15476
12.7404	0.15568	12.7404	0.15568
12.7485	0.15346	12.7485	0.15346
12.7565	0.16266	12.7565	0.16266
12.7646	0.16207	12.7646	0.16207
12.7726	0.17172	12.7726	0.17172
12.7807	0.17583	12.7807	0.17583
12.7888	0.1815	12.7888	0.1815
12.7968	0.19285	12.7968	0.19285
12.8049	0.19911	12.8049	0.19911
12.8129	0.2044	12.8129	0.2044
12.821	0.21059	12.821	0.21059
12.829	0.21066	12.829	0.21066
12.8371	0.23042	12.8371	0.23042
12.8451	0.25064	12.8451	0.25064
12.8532	0.26916	12.8532	0.26916
12.8612	0.29081	12.8612	0.29081
12.8693	0.30216	12.8693	0.30216
12.8773	0.33216	12.8773	0.33216
12.8854	0.35075	12.8854	0.35075
12.8934	0.36046	12.8934	0.36046
12.9015	0.3842	12.9015	0.3842
12.9095	0.37657	12.9095	0.37657
12.9176	0.39392	12.9176	0.39392
12.9256	0.37312	12.9256	0.37312
12.9337	0.35531	12.9337	0.35531
12.9418	0.33822	12.9418	0.33822
12.9498	0.32088	12.9498	0.32088
12.9579	0.31201	12.9579	0.31201
12.9659	0.28566	12.9659	0.28566
12.974	0.2642	12.974	0.2642
12.982	0.26264	12.982	0.26264
12.9901	0.23277	12.9901	0.23277
12.9982	0.22442	12.9982	0.22442
13.0062	0.22168	13.0062	0.22168
13.0143	0.21372	13.0143	0.21372
13.0223	0.20557	13.0223	0.20557
13.0304	0.19866	13.0304	0.19866
13.0384	0.19227	13.0384	0.19227
13.0465	0.1817	13.0465	0.1817
13.0545	0.17472	13.0545	0.17472
13.0626	0.17192	13.0626	0.17192
13.0706	0.16637	13.0706	0.16637
13.0787	0.16207	13.0787	0.16207
13.0867	0.15959	13.0867	0.15959
13.0948	0.15861	13.0948	0.15861
13.1029	0.16096	13.1029	0.16096
13.1109	0.15959	13.1109	0.15959
13.1189	0.15718	13.1189	0.15718
13.127	0.15	13.127	0.15
13.1351	0.14798	13.1351	0.14798
13.1431	0.14472	13.1431	0.14472
13.1512	0.14374	13.1512	0.14374
13.1592	0.14466	13.1592	0.14466
13.1673	0.1455	13.1673	0.1455
13.1753	0.14824	13.1753	0.14824
13.1834	0.14889	13.1834	0.14889
13.1915	0.14909	13.1915	0.14909
13.1995	0.15339	13.1995	0.15339
13.2076	0.16839	13.2076	0.16839
13.2156	0.16663	13.2156	0.16663
13.2237	0.15222	13.2237	0.15222
13.2317	0.16246	13.2317	0.16246
13.2398	0.14518	13.2398	0.14518
13.2478	0.14048	13.2478	0.14048
13.2559	0.15313	13.2559	0.15313
13.264	0.12815	13.264	0.12815
13.272	0.12718	13.272	0.12718
13.2801	0.12933	13.2801	0.12933
13.2881	0.13546	13.2881	0.13546
13.2962	0.12783	13.2962	0.12783
13.3042	0.13533	13.3042	0.13533
13.3123	0.13735	13.3123	0.13735
13.3203	0.13207	13.3203	0.13207
13.3284	0.13213	13.3284	0.13213
13.3364	0.13429	13.3364	0.13429
13.3445	0.1292	13.3445	0.1292
13.3526	0.12561	13.3526	0.12561
13.3606	0.12848	13.3606	0.12848
13.3687	0.13239	13.3687	0.13239
13.3767	0.12724	13.3767	0.12724
13.3848	0.12737	13.3848	0.12737
13.3928	0.12274	13.3928	0.12274
13.4009	0.12555	13.4009	0.12555
13.409	0.12483	13.409	0.12483
13.417	0.13168	13.417	0.13168
13.4251	0.13044	13.4251	0.13044
13.4331	0.13037	13.4331	0.13037
13.4412	0.12346	13.4412	0.12346
13.4492	0.12659	13.4492	0.12659
13.4573	0.13552	13.4573	0.13552
13.4653	0.12965	13.4653	0.12965
13.4734	0.12339	13.4734	0.12339
13.4815	0.12476	13.4815	0.12476
13.4895	0.12163	13.4895	0.12163
13.4976	0.12698	13.4976	0.12698
13.5056	0.12952	13.5056	0.12952
13.5137	0.12496	13.5137	0.12496
13.5217	0.12561	13.5217	0.12561
13.5298	0.12555	13.5298	0.12555
13.5378	0.12633	13.5378	0.12633
13.5459	0.12535	13.5459	0.12535
13.5539	0.12457	13.5539	0.12457
13.562	0.12581	13.562	0.12581
13.5701	0.12705	13.5701	0.12705
13.5781	0.1215	13.5781	0.1215
13.5862	0.12698	13.5862	0.12698
13.5942	0.13005	13.5942	0.13005
13.6023	0.12607	13.6023	0.12607
13.6103	0.12444	13.6103	0.12444
13.6184	0.12287	13.6184	0.12287
13.6264	0.12561	13.6264	0.12561
13.6345	0.13005	13.6345	0.13005
13.6425	0.12509	13.6425	0.12509
13.6506	0.13305	13.6506	0.13305
13.6587	0.12639	13.6587	0.12639
13.6667	0.12339	13.6667	0.12339
13.6748	0.12692	13.6748	0.12692
13.6828	0.1232	13.6828	0.1232
13.6909	0.12665	13.6909	0.12665
13.6989	0.12131	13.6989	0.12131
13.707	0.12939	13.707	0.12939
13.7151	0.12124	13.7151	0.12124
13.7231	0.12261	13.7231	0.12261
13.7312	0.12424	13.7312	0.12424
13.7392	0.11602	13.7392	0.11602
13.7473	0.1262	13.7473	0.1262
13.7553	0.11896	13.7553	0.11896
13.7634	0.12894	13.7634	0.12894
13.7715	0.1245	13.7715	0.1245
13.7795	0.12281	13.7795	0.12281
13.7876	0.1305	13.7876	0.1305
13.7956	0.12776	13.7956	0.12776
13.8037	0.1275	13.8037	0.1275
13.8117	0.12352	13.8117	0.12352
13.8198	0.12718	13.8198	0.12718
13.8279	0.12633	13.8279	0.12633
13.8359	0.12626	13.8359	0.12626
13.844	0.12633	13.844	0.12633
13.852	0.123	13.852	0.123
13.8601	0.1232	13.8601	0.1232
13.8681	0.12509	13.8681	0.12509
13.8762	0.11752	13.8762	0.11752
13.8843	0.12411	13.8843	0.12411
13.8923	0.12483	13.8923	0.12483
13.9004	0.12587	13.9004	0.12587
13.9084	0.12242	13.9084	0.12242
13.9165	0.12868	13.9165	0.12868
13.9245	0.12229	13.9245	0.12229
13.9326	0.12783	13.9326	0.12783
13.9406	0.12294	13.9406	0.12294
13.9487	0.12855	13.9487	0.12855
13.9568	0.12398	13.9568	0.12398
13.9648	0.12183	13.9648	0.12183
13.9729	0.12776	13.9729	0.12776
13.9809	0.12365	13.9809	0.12365
13.989	0.12092	13.989	0.12092
13.997	0.12	13.997	0.12
14.0051	0.12933	14.0051	0.12933
14.0132	0.13096	14.0132	0.13096
14.0212	0.12424	14.0212	0.12424
14.0293	0.11733	14.0293	0.11733
14.0373	0.12222	14.0373	0.12222
14.0454	0.12646	14.0454	0.12646
14.0534	0.12802	14.0534	0.12802
14.0615	0.12829	14.0615	0.12829
14.0695	0.12581	14.0695	0.12581
14.0776	0.12424	14.0776	0.12424
14.0857	0.12548	14.0857	0.12548
14.0937	0.13005	14.0937	0.13005
14.1018	0.13063	14.1018	0.13063
14.1098	0.12789	14.1098	0.12789
14.1179	0.13109	14.1179	0.13109
14.1259	0.12587	14.1259	0.12587
14.134	0.12796	14.134	0.12796
14.1421	0.12098	14.1421	0.12098
14.1501	0.12789	14.1501	0.12789
14.1582	0.13174	14.1582	0.13174
14.1662	0.12913	14.1662	0.12913
14.1743	0.1275	14.1743	0.1275
14.1823	0.12718	14.1823	0.12718
14.1904	0.13318	14.1904	0.13318
14.1984	0.13813	14.1984	0.13813
14.2065	0.14224	14.2065	0.14224
14.2146	0.14394	14.2146	0.14394
14.2226	0.14759	14.2226	0.14759
14.2307	0.15594	14.2307	0.15594
14.2387	0.16676	14.2387	0.16676
14.2468	0.18066	14.2468	0.18066
14.2549	0.19898	14.2549	0.19898
14.2629	0.21529	14.2629	0.21529
14.271	0.2344	14.271	0.2344
14.279	0.24346	14.279	0.24346
14.2871	0.23935	14.2871	0.23935
14.2951	0.22109	14.2951	0.22109
14.3032	0.21027	14.3032	0.21027
14.3113	0.19579	14.3113	0.19579
14.3193	0.18059	14.3193	0.18059
14.3274	0.16037	14.3274	0.16037
14.3354	0.14916	14.3354	0.14916
14.3435	0.13755	14.3435	0.13755
14.3515	0.13552	14.3515	0.13552
14.3596	0.13696	14.3596	0.13696
14.3677	0.13005	14.3677	0.13005
14.3757	0.12574	14.3757	0.12574
14.3838	0.12711	14.3838	0.12711
14.3918	0.12196	14.3918	0.12196
14.3999	0.13272	14.3999	0.13272
14.4079	0.12222	14.4079	0.12222
14.416	0.12939	14.416	0.12939
14.4241	0.12196	14.4241	0.12196
14.4321	0.12737	14.4321	0.12737
14.4402	0.13311	14.4402	0.13311
14.4482	0.12652	14.4482	0.12652
14.4563	0.12587	14.4563	0.12587
14.4644	0.12679	14.4644	0.12679
14.4724	0.11994	14.4724	0.11994
14.4805	0.12085	14.4805	0.12085
14.4885	0.12574	14.4885	0.12574
14.4966	0.12085	14.4966	0.12085
14.5046	0.11948	14.5046	0.11948
14.5127	0.12483	14.5127	0.12483
14.5208	0.13083	14.5208	0.13083
14.5288	0.12307	14.5288	0.12307
14.5369	0.13018	14.5369	0.13018
14.5449	0.12268	14.5449	0.12268
14.553	0.12692	14.553	0.12692
14.5611	0.12222	14.5611	0.12222
14.5691	0.12189	14.5691	0.12189
14.5772	0.12352	14.5772	0.12352
14.5852	0.1232	14.5852	0.1232
14.5933	0.12039	14.5933	0.12039
14.6013	0.11942	14.6013	0.11942
14.6094	0.11896	14.6094	0.11896
14.6175	0.12072	14.6175	0.12072
14.6255	0.12437	14.6255	0.12437
14.6336	0.12392	14.6336	0.12392
14.6416	0.12385	14.6416	0.12385
14.6497	0.12711	14.6497	0.12711
14.6577	0.1217	14.6577	0.1217
14.6658	0.12333	14.6658	0.12333
14.6739	0.12444	14.6739	0.12444
14.6819	0.12907	14.6819	0.12907
14.69	0.12326	14.69	0.12326
14.698	0.12431	14.698	0.12431
14.7061	0.1322	14.7061	0.1322
14.7141	0.12874	14.7141	0.12874
14.7222	0.12626	14.7222	0.12626
14.7303	0.13142	14.7303	0.13142
14.7383	0.12907	14.7383	0.12907
14.7464	0.13116	14.7464	0.13116
14.7544	0.12698	14.7544	0.12698
14.7625	0.12887	14.7625	0.12887
14.7706	0.12652	14.7706	0.12652
14.7786	0.12959	14.7786	0.12959
14.7867	0.12946	14.7867	0.12946
14.7947	0.13755	14.7947	0.13755
14.8028	0.13155	14.8028	0.13155
14.8108	0.13481	14.8108	0.13481
14.8189	0.13624	14.8189	0.13624
14.827	0.13729	14.827	0.13729
14.835	0.13624	14.835	0.13624
14.8431	0.14544	14.8431	0.14544
14.8511	0.14316	14.8511	0.14316
14.8592	0.14785	14.8592	0.14785
14.8672	0.13683	14.8672	0.13683
14.8753	0.13813	14.8753	0.13813
14.8834	0.15366	14.8834	0.15366
14.8914	0.15392	14.8914	0.15392
14.8995	0.14713	14.8995	0.14713
14.9075	0.15855	14.9075	0.15855
14.9156	0.15946	14.9156	0.15946
14.9237	0.15992	14.9237	0.15992
14.9317	0.1532	14.9317	0.1532
14.9398	0.15209	14.9398	0.15209
14.9478	0.14511	14.9478	0.14511
14.9559	0.14792	14.9559	0.14792
14.9639	0.14661	14.9639	0.14661
14.972	0.147	14.972	0.147
14.9801	0.14439	14.9801	0.14439
14.9881	0.13768	14.9881	0.13768
14.9962	0.14211	14.9962	0.14211
15.0042	0.13363	15.0042	0.13363
15.0123	0.14016	15.0123	0.14016
15.0204	0.12972	15.0204	0.12972
15.0284	0.13305	15.0284	0.13305
15.0365	0.13748	15.0365	0.13748
15.0445	0.13455	15.0445	0.13455
15.0526	0.13905	15.0526	0.13905
15.0606	0.12868	15.0606	0.12868
15.0687	0.13057	15.0687	0.13057
15.0768	0.13422	15.0768	0.13422
15.0848	0.13233	15.0848	0.13233
15.0929	0.13944	15.0929	0.13944
15.1009	0.13494	15.1009	0.13494
15.109	0.126	15.109	0.126
15.1171	0.12724	15.1171	0.12724
15.1251	0.1275	15.1251	0.1275
15.1332	0.11883	15.1332	0.11883
15.1412	0.12255	15.1412	0.12255
15.1493	0.12515	15.1493	0.12515
15.1573	0.12522	15.1573	0.12522
15.1654	0.12385	15.1654	0.12385
15.1735	0.1185	15.1735	0.1185
15.1815	0.1245	15.1815	0.1245
15.1896	0.12613	15.1896	0.12613
15.1976	0.12215	15.1976	0.12215
15.2057	0.12072	15.2057	0.12072
15.2137	0.12581	15.2137	0.12581
15.2218	0.12913	15.2218	0.12913
15.2299	0.12607	15.2299	0.12607
15.2379	0.12411	15.2379	0.12411
15.246	0.12679	15.246	0.12679
15.254	0.11889	15.254	0.11889
15.2621	0.11968	15.2621	0.11968
15.2702	0.12796	15.2702	0.12796
15.2782	0.13089	15.2782	0.13089
15.2863	0.12379	15.2863	0.12379
15.2943	0.12202	15.2943	0.12202
15.3024	0.12131	15.3024	0.12131
15.3105	0.12744	15.3105	0.12744
15.3185	0.13057	15.3185	0.13057
15.3266	0.126	15.3266	0.126
15.3346	0.12979	15.3346	0.12979
15.3427	0.12457	15.3427	0.12457
15.3508	0.12444	15.3508	0.12444
15.3588	0.13005	15.3588	0.13005
15.3669	0.12437	15.3669	0.12437
15.3749	0.12509	15.3749	0.12509
15.383	0.12594	15.383	0.12594
15.391	0.12352	15.391	0.12352
15.3991	0.12607	15.3991	0.12607
15.4072	0.12613	15.4072	0.12613
15.4152	0.12052	15.4152	0.12052
15.4233	0.12822	15.4233	0.12822
15.4313	0.1217	15.4313	0.1217
15.4394	0.12522	15.4394	0.12522
15.4474	0.13037	15.4474	0.13037
15.4555	0.12568	15.4555	0.12568
15.4636	0.12176	15.4636	0.12176
15.4716	0.13122	15.4716	0.13122
15.4797	0.12685	15.4797	0.12685
15.4877	0.12476	15.4877	0.12476
15.4958	0.11987	15.4958	0.11987
15.5039	0.12568	15.5039	0.12568
15.5119	0.12255	15.5119	0.12255
15.52	0.12346	15.52	0.12346
15.528	0.1187	15.528	0.1187
15.5361	0.12418	15.5361	0.12418
15.5442	0.12124	15.5442	0.12124
15.5522	0.12776	15.5522	0.12776
15.5603	0.1275	15.5603	0.1275
15.5683	0.1217	15.5683	0.1217
15.5764	0.13344	15.5764	0.13344
15.5845	0.13957	15.5845	0.13957
15.5925	0.13572	15.5925	0.13572
15.6006	0.15137	15.6006	0.15137
15.6086	0.14537	15.6086	0.14537
15.6167	0.15574	15.6167	0.15574
15.6247	0.14068	15.6247	0.14068
15.6328	0.14785	15.6328	0.14785
15.6409	0.14068	15.6409	0.14068
15.6489	0.13455	15.6489	0.13455
15.657	0.12946	15.657	0.12946
15.665	0.12496	15.665	0.12496
15.6731	0.12209	15.6731	0.12209
15.6812	0.12542	15.6812	0.12542
15.6892	0.12	15.6892	0.12
15.6973	0.12946	15.6973	0.12946
15.7053	0.123	15.7053	0.123
15.7134	0.12255	15.7134	0.12255
15.7215	0.1232	15.7215	0.1232
15.7295	0.11537	15.7295	0.11537
15.7376	0.11739	15.7376	0.11739
15.7456	0.12092	15.7456	0.12092
15.7537	0.12242	15.7537	0.12242
15.7617	0.12079	15.7617	0.12079
15.7698	0.1217	15.7698	0.1217
15.7779	0.12026	15.7779	0.12026
15.7859	0.11948	15.7859	0.11948
15.794	0.12137	15.794	0.12137
15.802	0.11283	15.802	0.11283
15.8101	0.11974	15.8101	0.11974
15.8182	0.11602	15.8182	0.11602
15.8262	0.11831	15.8262	0.11831
15.8343	0.11289	15.8343	0.11289
15.8423	0.11472	15.8423	0.11472
15.8504	0.11511	15.8504	0.11511
15.8584	0.11974	15.8584	0.11974
15.8665	0.11615	15.8665	0.11615
15.8746	0.11681	15.8746	0.11681
15.8826	0.11218	15.8826	0.11218
15.8907	0.11805	15.8907	0.11805
15.8987	0.12163	15.8987	0.12163
15.9068	0.11537	15.9068	0.11537
15.9148	0.1187	15.9148	0.1187
15.9229	0.11707	15.9229	0.11707
15.931	0.11759	15.931	0.11759
15.939	0.11635	15.939	0.11635
15.9471	0.11674	15.9471	0.11674
15.9551	0.12085	15.9551	0.12085
15.9632	0.12268	15.9632	0.12268
15.9713	0.11602	15.9713	0.11602
15.9793	0.11902	15.9793	0.11902
15.9874	0.10728	15.9874	0.10728
15.9954	0.11374	15.9954	0.11374
16.0035	0.11902	16.0035	0.11902
16.0116	0.11537	16.0116	0.11537
16.0196	0.11524	16.0196	0.11524
16.0277	0.11518	16.0277	0.11518
16.0358	0.11511	16.0358	0.11511
16.0438	0.11922	16.0438	0.11922
16.0519	0.1142	16.0519	0.1142
16.0599	0.11726	16.0599	0.11726
16.068	0.12144	16.068	0.12144
16.076	0.11746	16.076	0.11746
16.0841	0.11922	16.0841	0.11922
16.0922	0.11746	16.0922	0.11746
16.1002	0.11557	16.1002	0.11557
16.1083	0.11459	16.1083	0.11459
16.1163	0.11772	16.1163	0.11772
16.1244	0.11322	16.1244	0.11322
16.1324	0.11785	16.1324	0.11785
16.1405	0.11511	16.1405	0.11511
16.1486	0.117	16.1486	0.117
16.1566	0.11779	16.1566	0.11779
16.1647	0.11087	16.1647	0.11087
16.1727	0.11342	16.1727	0.11342
16.1808	0.11237	16.1808	0.11237
16.1888	0.114	16.1888	0.114
16.1969	0.1215	16.1969	0.1215
16.205	0.11472	16.205	0.11472
16.213	0.1155	16.213	0.1155
16.2211	0.11713	16.2211	0.11713
16.2292	0.11394	16.2292	0.11394
16.2372	0.11309	16.2372	0.11309
16.2453	0.11505	16.2453	0.11505
16.2533	0.12189	16.2533	0.12189
16.2614	0.11915	16.2614	0.11915
16.2694	0.11837	16.2694	0.11837
16.2775	0.11694	16.2775	0.11694
16.2856	0.1112	16.2856	0.1112
16.2936	0.11798	16.2936	0.11798
16.3017	0.11531	16.3017	0.11531
16.3097	0.12202	16.3097	0.12202
16.3178	0.12431	16.3178	0.12431
16.3259	0.11511	16.3259	0.11511
16.3339	0.12463	16.3339	0.12463
16.342	0.12065	16.342	0.12065
16.35	0.12731	16.35	0.12731
16.3581	0.12039	16.3581	0.12039
16.3662	0.12111	16.3662	0.12111
16.3742	0.11961	16.3742	0.11961
16.3823	0.12496	16.3823	0.12496
16.3903	0.12235	16.3903	0.12235
16.3984	0.12033	16.3984	0.12033
16.4064	0.13063	16.4064	0.13063
16.4145	0.13383	16.4145	0.13383
16.4226	0.12489	16.4226	0.12489
16.4306	0.11909	16.4306	0.11909
16.4387	0.11629	16.4387	0.11629
16.4468	0.11642	16.4468	0.11642
16.4548	0.12039	16.4548	0.12039
16.4629	0.11785	16.4629	0.11785
16.4709	0.1155	16.4709	0.1155
16.479	0.12281	16.479	0.12281
16.487	0.12065	16.487	0.12065
16.4951	0.12242	16.4951	0.12242
16.5031	0.12913	16.5031	0.12913
16.5112	0.11961	16.5112	0.11961
16.5193	0.11765	16.5193	0.11765
16.5273	0.12026	16.5273	0.12026
16.5354	0.12261	16.5354	0.12261
16.5434	0.1232	16.5434	0.1232
16.5515	0.12457	16.5515	0.12457
16.5596	0.12757	16.5596	0.12757
16.5676	0.12633	16.5676	0.12633
16.5757	0.12894	16.5757	0.12894
16.5837	0.12796	16.5837	0.12796
16.5918	0.1365	16.5918	0.1365
16.5999	0.13298	16.5999	0.13298
16.6079	0.13585	16.6079	0.13585
16.616	0.13905	16.616	0.13905
16.624	0.14166	16.624	0.14166
16.6321	0.13663	16.6321	0.13663
16.6402	0.14179	16.6402	0.14179
16.6482	0.14955	16.6482	0.14955
16.6563	0.14896	16.6563	0.14896
16.6643	0.15118	16.6643	0.15118
16.6724	0.16239	16.6724	0.16239
16.6804	0.15444	16.6804	0.15444
16.6885	0.15894	16.6885	0.15894
16.6965	0.15026	16.6965	0.15026
16.7046	0.1515	16.7046	0.1515
16.7127	0.14968	16.7127	0.14968
16.7207	0.14159	16.7207	0.14159
16.7288	0.13859	16.7288	0.13859
16.7369	0.13461	16.7369	0.13461
16.7449	0.14113	16.7449	0.14113
16.753	0.14205	16.753	0.14205
16.761	0.14035	16.761	0.14035
16.7691	0.12783	16.7691	0.12783
16.7772	0.13513	16.7772	0.13513
16.7852	0.12796	16.7852	0.12796
16.7933	0.12868	16.7933	0.12868
16.8013	0.12463	16.8013	0.12463
16.8094	0.1305	16.8094	0.1305
16.8174	0.12222	16.8174	0.12222
16.8255	0.12026	16.8255	0.12026
16.8335	0.11994	16.8335	0.11994
16.8416	0.12268	16.8416	0.12268
16.8497	0.12372	16.8497	0.12372
16.8577	0.12144	16.8577	0.12144
16.8658	0.11674	16.8658	0.11674
16.8739	0.11342	16.8739	0.11342
16.8819	0.11779	16.8819	0.11779
16.89	0.11883	16.89	0.11883
16.898	0.12059	16.898	0.12059
16.9061	0.12026	16.9061	0.12026
16.9141	0.11726	16.9141	0.11726
16.9222	0.11596	16.9222	0.11596
16.9303	0.11889	16.9303	0.11889
16.9383	0.11563	16.9383	0.11563
16.9464	0.12065	16.9464	0.12065
16.9544	0.11289	16.9544	0.11289
16.9625	0.1127	16.9625	0.1127
16.9705	0.11446	16.9705	0.11446
16.9786	0.11563	16.9786	0.11563
16.9867	0.10963	16.9867	0.10963
16.9947	0.11035	16.9947	0.11035
17.0028	0.11524	17.0028	0.11524
17.0109	0.10924	17.0109	0.10924
17.0189	0.1172	17.0189	0.1172
17.027	0.11713	17.027	0.11713
17.035	0.11596	17.035	0.11596
17.0431	0.11257	17.0431	0.11257
17.0511	0.11779	17.0511	0.11779
17.0592	0.11413	17.0592	0.11413
17.0673	0.1155	17.0673	0.1155
17.0753	0.1185	17.0753	0.1185
17.0834	0.11276	17.0834	0.11276
17.0914	0.11765	17.0914	0.11765
17.0995	0.10989	17.0995	0.10989
17.1076	0.12248	17.1076	0.12248
17.1156	0.10892	17.1156	0.10892
17.1237	0.11785	17.1237	0.11785
17.1317	0.11322	17.1317	0.11322
17.1398	0.11713	17.1398	0.11713
17.1478	0.11602	17.1478	0.11602
17.1559	0.11818	17.1559	0.11818
17.1639	0.11426	17.1639	0.11426
17.172	0.11896	17.172	0.11896
17.1801	0.11642	17.1801	0.11642
17.1882	0.11707	17.1882	0.11707
17.1962	0.10839	17.1962	0.10839
17.2043	0.11694	17.2043	0.11694
17.2123	0.1142	17.2123	0.1142
17.2204	0.12013	17.2204	0.12013
17.2284	0.10957	17.2284	0.10957
17.2365	0.11296	17.2365	0.11296
17.2445	0.1097	17.2445	0.1097
17.2526	0.11661	17.2526	0.11661
17.2606	0.11015	17.2606	0.11015
17.2687	0.11511	17.2687	0.11511
17.2768	0.11479	17.2768	0.11479
17.2848	0.11113	17.2848	0.11113
17.2929	0.11237	17.2929	0.11237
17.301	0.11642	17.301	0.11642
17.309	0.12326	17.309	0.12326
17.3171	0.11302	17.3171	0.11302
17.3251	0.11863	17.3251	0.11863
17.3332	0.11635	17.3332	0.11635
17.3412	0.11642	17.3412	0.11642
17.3493	0.11655	17.3493	0.11655
17.3574	0.12026	17.3574	0.12026
17.3654	0.11602	17.3654	0.11602
17.3735	0.12489	17.3735	0.12489
17.3815	0.12026	17.3815	0.12026
17.3896	0.12855	17.3896	0.12855
17.3976	0.11955	17.3976	0.11955
17.4057	0.12939	17.4057	0.12939
17.4138	0.13083	17.4138	0.13083
17.4218	0.13187	17.4218	0.13187
17.4299	0.14616	17.4299	0.14616
17.438	0.14205	17.438	0.14205
17.446	0.15111	17.446	0.15111
17.4541	0.14909	17.4541	0.14909
17.4621	0.14635	17.4621	0.14635
17.4702	0.13872	17.4702	0.13872
17.4782	0.13781	17.4782	0.13781
17.4863	0.13155	17.4863	0.13155
17.4943	0.13279	17.4943	0.13279
17.5024	0.12444	17.5024	0.12444
17.5105	0.11942	17.5105	0.11942
17.5185	0.11544	17.5185	0.11544
17.5266	0.1232	17.5266	0.1232
17.5346	0.11642	17.5346	0.11642
17.5427	0.11413	17.5427	0.11413
17.5508	0.11015	17.5508	0.11015
17.5588	0.11707	17.5588	0.11707
17.5669	0.1127	17.5669	0.1127
17.5749	0.11661	17.5749	0.11661
17.583	0.1112	17.583	0.1112
17.591	0.1187	17.591	0.1187
17.5991	0.12046	17.5991	0.12046
17.6072	0.11387	17.6072	0.11387
17.6152	0.12307	17.6152	0.12307
17.6233	0.11224	17.6233	0.11224
17.6313	0.12052	17.6313	0.12052
17.6394	0.11446	17.6394	0.11446
17.6474	0.11602	17.6474	0.11602
17.6555	0.11765	17.6555	0.11765
17.6636	0.117	17.6636	0.117
17.6716	0.11426	17.6716	0.11426
17.6797	0.10859	17.6797	0.10859
17.6877	0.11472	17.6877	0.11472
17.6958	0.10768	17.6958	0.10768
17.7039	0.10918	17.7039	0.10918
17.7119	0.11674	17.7119	0.11674
17.72	0.11935	17.72	0.11935
17.728	0.11426	17.728	0.11426
17.7361	0.11074	17.7361	0.11074
17.7442	0.11198	17.7442	0.11198
17.7522	0.11779	17.7522	0.11779
17.7603	0.11661	17.7603	0.11661
17.7683	0.11805	17.7683	0.11805
17.7764	0.11629	17.7764	0.11629
17.7844	0.11439	17.7844	0.11439
17.7925	0.11068	17.7925	0.11068
17.8006	0.1125	17.8006	0.1125
17.8086	0.11152	17.8086	0.11152
17.8167	0.1095	17.8167	0.1095
17.8247	0.11426	17.8247	0.11426
17.8328	0.11824	17.8328	0.11824
17.8408	0.11602	17.8408	0.11602
17.8489	0.10748	17.8489	0.10748
17.857	0.11589	17.857	0.11589
17.865	0.11165	17.865	0.11165
17.8731	0.11218	17.8731	0.11218
17.8811	0.11126	17.8811	0.11126
17.8892	0.11537	17.8892	0.11537
17.8972	0.11792	17.8972	0.11792
17.9053	0.11452	17.9053	0.11452
17.9134	0.12105	17.9134	0.12105
17.9214	0.1247	17.9214	0.1247
17.9295	0.11681	17.9295	0.11681
17.9375	0.11805	17.9375	0.11805
17.9456	0.11609	17.9456	0.11609
17.9536	0.12189	17.9536	0.12189
17.9617	0.12039	17.9617	0.12039
17.9698	0.12352	17.9698	0.12352
17.9778	0.12092	17.9778	0.12092
17.9859	0.11655	17.9859	0.11655
17.9939	0.12639	17.9939	0.12639
18.002	0.12118	18.002	0.12118
18.01	0.12352	18.01	0.12352
18.0181	0.12496	18.0181	0.12496
18.0262	0.12405	18.0262	0.12405
18.0342	0.13957	18.0342	0.13957
18.0423	0.13018	18.0423	0.13018
18.0503	0.14622	18.0503	0.14622
18.0584	0.14642	18.0584	0.14642
18.0664	0.14433	18.0664	0.14433
18.0745	0.14563	18.0745	0.14563
18.0826	0.14368	18.0826	0.14368
18.0906	0.13976	18.0906	0.13976
18.0987	0.13976	18.0987	0.13976
18.1067	0.13637	18.1067	0.13637
18.1148	0.13494	18.1148	0.13494
18.1228	0.13859	18.1228	0.13859
18.1309	0.13742	18.1309	0.13742
18.139	0.14152	18.139	0.14152
18.147	0.14374	18.147	0.14374
18.1551	0.14218	18.1551	0.14218
18.1631	0.14368	18.1631	0.14368
18.1712	0.15503	18.1712	0.15503
18.1792	0.15692	18.1792	0.15692
18.1873	0.16389	18.1873	0.16389
18.1954	0.17159	18.1954	0.17159
18.2034	0.16513	18.2034	0.16513
18.2115	0.17642	18.2115	0.17642
18.2195	0.17374	18.2195	0.17374
18.2276	0.183	18.2276	0.183
18.2356	0.1864	18.2356	0.1864
18.2437	0.20903	18.2437	0.20903
18.2518	0.20903	18.2518	0.20903
18.2598	0.21059	18.2598	0.21059
18.2679	0.22077	18.2679	0.22077
18.2759	0.21594	18.2759	0.21594
18.284	0.21633	18.284	0.21633
18.292	0.21085	18.292	0.21085
18.3001	0.20968	18.3001	0.20968
18.3082	0.1984	18.3082	0.1984
18.3162	0.20166	18.3162	0.20166
18.3243	0.18522	18.3243	0.18522
18.3323	0.18157	18.3323	0.18157
18.3404	0.17394	18.3404	0.17394
18.3484	0.16057	18.3484	0.16057
18.3565	0.16116	18.3565	0.16116
18.3646	0.15953	18.3646	0.15953
18.3726	0.15659	18.3726	0.15659
[truncated: 5,560 more rows]

## Sheet: Fig. 2b
Au/Pd-100% H2																													Au/Pd-4% H2
	0	30	60	90	120	150	180	210	240	270	300	330	360	390	420	450	480	510	540	570	600	630	660	690	720	750	780	810		0	30	60	90	120	150	180	210	240	270	300	330	360	390	420	450	480	510	540	570
0	0.00985	0.0244	0.03402	0.0613	0.03315	0.04042	0.05113	0.02946	0.04229	0.05896	0.07248	0.05582	0.05031	0.03932	0.05952	0.05785	0.07363	0.07402	0.03881	0.06118	0.08048	0.04921	0.06086	0.07428	0.06239	0.06365	0.03588	0.05722	0	0.03841	0.04113	0.05417	0.0456	0.05719	0.04887	0.0378	0.05395	0.0639	0.03311	0.06743	0.05426	0.04206	0.05139	0.05924	0.07245	0.08025	0.05817	0.069	0.05894
0.03068	0.00971	0.02367	0.03299	0.05948	0.03225	0.0393	0.04975	0.02877	0.04117	0.05739	0.0705	0.05418	0.04931	0.03823	0.05807	0.05615	0.07186	0.072	0.03783	0.0598	0.07842	0.04791	0.0593	0.07274	0.0607	0.06196	0.03493	0.05568	0.03068	0.03726	0.03993	0.05252	0.04497	0.05542	0.0477	0.03701	0.05226	0.06212	0.03257	0.06546	0.05266	0.04112	0.04989	0.05746	0.07048	0.07818	0.05643	0.06712	0.05737
0.06136	0.00938	0.02155	0.02995	0.05413	0.02963	0.03598	0.04571	0.02672	0.03787	0.05277	0.0647	0.04935	0.04635	0.03503	0.05382	0.05115	0.06672	0.06607	0.03494	0.05576	0.07239	0.04408	0.05472	0.06826	0.05574	0.057	0.03211	0.05116	0.06136	0.03388	0.03638	0.04767	0.0431	0.05021	0.04424	0.03467	0.0473	0.0569	0.03094	0.0597	0.04796	0.03837	0.0455	0.05222	0.06474	0.07211	0.05128	0.0616	0.05275
0.09204	0.00907	0.01823	0.02505	0.04555	0.02549	0.03069	0.03924	0.0234	0.03257	0.04538	0.05547	0.04159	0.04164	0.02987	0.04706	0.04314	0.05864	0.05664	0.03031	0.04936	0.06284	0.03793	0.04744	0.06127	0.04785	0.04906	0.02755	0.04395	0.09204	0.02845	0.03067	0.03989	0.04007	0.04185	0.03873	0.03092	0.03936	0.04863	0.02826	0.05053	0.04044	0.03395	0.03844	0.04384	0.05566	0.06257	0.04303	0.05286	0.04541
0.12272	0.00916	0.01418	0.01856	0.0342	0.02021	0.02377	0.03076	0.01894	0.02557	0.03567	0.04356	0.03134	0.03554	0.02303	0.0383	0.03256	0.04849	0.04446	0.02423	0.04119	0.05065	0.02979	0.03804	0.05258	0.03765	0.03869	0.02148	0.03456	0.12272	0.02125	0.02311	0.02965	0.03608	0.03085	0.03161	0.02599	0.02891	0.03797	0.02462	0.03865	0.0306	0.02815	0.02916	0.03287	0.04411	0.05051	0.03216	0.04163	0.03593
0.1534	0.01003	0.01046	0.01083	0.02074	0.01457	0.01585	0.02103	0.01363	0.01738	0.02445	0.03034	0.01918	0.02875	0.01485	0.02849	0.02004	0.03791	0.03093	0.01726	0.03231	0.03746	0.0202	0.02759	0.04363	0.0263	0.02687	0.01419	0.02395	0.1534	0.01269	0.01412	0.0176	0.03155	0.01787	0.02368	0.0204	0.01661	0.02625	0.02026	0.02539	0.01928	0.02155	0.01828	0.02016	0.03178	0.03775	0.01936	0.02938	0.02539
0.18408	0.01182	0.00949	0.0027	0.00594	0.01052	0.00871	0.01205	0.00816	0.00926	0.0137	0.01949	0.00594	0.02264	0.00585	0.01985	0.00669	0.03015	0.01976	0.01077	0.02493	0.0271	0.01033	0.01876	0.03693	0.01683	0.01611	0.00606	0.01464	0.18408	0.0035	0.00457	0.00536	0.02727	0.00418	0.01688	0.0153	0.00381	0.01709	0.0158	0.01474	0.00918	0.01547	0.00758	0.00839	0.02286	0.02831	0.00626	0.01993	0.01669
0.21476	0.01432	0.0127	0.00726	0.00949	0.01153	0.00921	0.01154	0.0058	0.00773	0.01204	0.02041	0.00855	0.01984	0.00429	0.01774	0.00915	0.03005	0.02061	0.00938	0.02303	0.02699	0.00756	0.01798	0.03576	0.01726	0.01511	0.00279	0.01449	0.21476	0.00714	0.00718	0.01088	0.02463	0.01161	0.01559	0.01334	0.0113	0.01899	0.0128	0.01818	0.01253	0.01327	0.00988	0.01288	0.02486	0.02887	0.01108	0.02151	0.01704
0.24544	0.01721	0.01791	0.01609	0.02448	0.01677	0.01689	0.02063	0.01024	0.01553	0.0223	0.03233	0.02209	0.02259	0.01363	0.02467	0.02292	0.03803	0.03279	0.01518	0.02845	0.03759	0.01683	0.02649	0.04115	0.02737	0.02567	0.01136	0.02407	0.24544	0.01683	0.01732	0.02403	0.02519	0.02576	0.0215	0.01667	0.02457	0.03003	0.01371	0.03129	0.02436	0.01753	0.02155	0.02623	0.03608	0.03909	0.02505	0.03275	0.02644
0.27612	0.02012	0.02333	0.02438	0.03825	0.02301	0.02534	0.03127	0.01673	0.02458	0.03449	0.04635	0.03468	0.02938	0.02259	0.03516	0.03584	0.04945	0.04711	0.02293	0.03773	0.05165	0.02745	0.0378	0.05051	0.03941	0.03853	0.01963	0.03552	0.27612	0.02591	0.02696	0.03631	0.02928	0.03869	0.03031	0.02315	0.03664	0.04261	0.01848	0.04507	0.03625	0.02509	0.03308	0.03914	0.04945	0.05234	0.0382	0.04601	0.03792
0.3068	0.02272	0.02809	0.03156	0.05	0.02879	0.03293	0.04108	0.02315	0.03291	0.04577	0.05917	0.04548	0.03752	0.03053	0.04571	0.04693	0.06089	0.06017	0.03038	0.04763	0.06513	0.03719	0.04865	0.06085	0.05045	0.05053	0.02706	0.0461	0.3068	0.03378	0.03537	0.04675	0.03566	0.04954	0.0392	0.0304	0.04667	0.05398	0.0249	0.0571	0.04658	0.0332	0.04316	0.05013	0.06173	0.06484	0.04945	0.05819	0.04864
0.33748	0.02471	0.03165	0.03716	0.059	0.03341	0.03898	0.04912	0.0288	0.03979	0.05508	0.06937	0.05384	0.04537	0.03698	0.05483	0.05548	0.07053	0.07055	0.03669	0.05646	0.07622	0.04531	0.0577	0.07022	0.05926	0.06045	0.03325	0.0547	0.33748	0.03992	0.042	0.05466	0.04287	0.0576	0.04696	0.03716	0.05399	0.06294	0.03147	0.06624	0.05455	0.04059	0.05108	0.05839	0.07144	0.07482	0.05805	0.0679	0.05737
0.36816	0.0258	0.03363	0.04077	0.06468	0.03645	0.04305	0.05479	0.03322	0.04473	0.06176	0.07612	0.05923	0.05197	0.04158	0.06171	0.06095	0.07733	0.0774	0.04133	0.06326	0.08388	0.05125	0.06414	0.07742	0.06512	0.06753	0.03784	0.06065	0.36816	0.04394	0.04641	0.05949	0.0498	0.06231	0.05286	0.04272	0.0581	0.06873	0.0373	0.07179	0.05958	0.04652	0.05629	0.06333	0.0777	0.08133	0.06344	0.0743	0.0634
0.39884	0.0258	0.03377	0.04209	0.06665	0.03767	0.04483	0.05766	0.03601	0.04737	0.06533	0.0789	0.06126	0.05667	0.04402	0.06579	0.06295	0.08067	0.08018	0.04393	0.0674	0.08749	0.05462	0.06745	0.0817	0.06755	0.07126	0.04056	0.06348	0.39884	0.0455	0.04827	0.06089	0.05564	0.06333	0.05643	0.04654	0.05867	0.07091	0.04176	0.07335	0.06128	0.05046	0.05841	0.06458	0.07999	0.0839	0.06522	0.07689	0.06622
0.42951	0.02455	0.03189	0.04093	0.06473	0.03697	0.04414	0.05748	0.03689	0.04746	0.0655	0.07747	0.05976	0.05902	0.04413	0.06675	0.06128	0.08027	0.07866	0.04423	0.06853	0.08678	0.05516	0.06731	0.08263	0.06631	0.07131	0.04123	0.06293	0.42951	0.04444	0.04739	0.0587	0.05985	0.06049	0.05738	0.04822	0.05561	0.06927	0.04435	0.07079	0.05947	0.05203	0.05723	0.062	0.07816	0.08251	0.06319	0.07542	0.0656
0.46019	0.02202	0.02799	0.03723	0.05896	0.0344	0.04097	0.05418	0.03564	0.04491	0.06218	0.07192	0.0547	0.05871	0.04188	0.06445	0.05596	0.07618	0.07292	0.04209	0.06651	0.08184	0.05273	0.06365	0.08012	0.06143	0.06757	0.03977	0.05894	0.46019	0.04069	0.04373	0.05299	0.0621	0.05388	0.05564	0.04751	0.04903	0.06393	0.04467	0.06435	0.0542	0.05098	0.05271	0.0557	0.07242	0.07768	0.05736	0.06999	0.06151
0.49087	0.01825	0.02215	0.0311	0.04967	0.0302	0.03543	0.04789	0.03216	0.03977	0.05547	0.06272	0.04629	0.0556	0.03737	0.05904	0.04718	0.0689	0.06345	0.03751	0.0615	0.07325	0.04737	0.05663	0.07445	0.05321	0.06018	0.03623	0.05165	0.49087	0.03437	0.03745	0.04414	0.06229	0.04383	0.0514	0.04432	0.03932	0.05536	0.04246	0.05477	0.04577	0.04724	0.045	0.0461	0.0635	0.07066	0.04797	0.06106	0.05425
0.52155	0.01346	0.01464	0.02278	0.0376	0.02489	0.02779	0.03906	0.02651	0.03229	0.04575	0.05096	0.03492	0.04977	0.03089	0.05098	0.03536	0.05954	0.05138	0.03065	0.05406	0.06231	0.03928	0.04678	0.06637	0.04236	0.04954	0.03082	0.04148	0.52155	0.02576	0.02898	0.03297	0.06065	0.03105	0.04526	0.03881	0.02731	0.0447	0.03764	0.04372	0.03494	0.041	0.03448	0.03418	0.05301	0.06384	0.03546	0.04977	0.04458
0.55223	0.00816	0.00596	0.01279	0.02458	0.01955	0.01856	0.02865	0.01887	0.02301	0.03385	0.0391	0.02123	0.04156	0.02301	0.04136	0.02114	0.05032	0.03928	0.0218	0.0454	0.05175	0.02889	0.03526	0.05745	0.03044	0.03655	0.02397	0.02929	0.55223	0.01549	0.01942	0.02178	0.05783	0.01728	0.03852	0.03151	0.01532	0.03449	0.03029	0.03499	0.02356	0.03283	0.0219	0.02251	0.0443	0.06087	0.02066	0.03869	0.03422
0.58291	0.00473	0.00488	0.0039	0.01742	0.01637	0.00917	0.01939	0.00973	0.01338	0.02195	0.03278	0.00703	0.03186	0.01509	0.03263	0.00589	0.04515	0.03308	0.01161	0.03799	0.0466	0.01712	0.02505	0.05052	0.02184	0.02355	0.01659	0.01746	0.58291	0.00656	0.01272	0.01816	0.05502	0.01238	0.0337	0.02387	0.01407	0.03029	0.02088	0.03517	0.01776	0.02428	0.00993	0.01937	0.0428	0.06512	0.00702	0.03346	0.0274
0.61359	0.00824	0.01474	0.0124	0.02642	0.01794	0.00874	0.0188	0.00398	0.01035	0.01778	0.0385	0.01286	0.02307	0.01152	0.02983	0.01263	0.04809	0.03936	0.00468	0.03599	0.05179	0.00874	0.02353	0.0494	0.02489	0.01889	0.01137	0.01546	0.61359	0.01315	0.01746	0.0282	0.05387	0.02569	0.03427	0.01965	0.02695	0.03702	0.01118	0.0461	0.02546	0.01966	0.014	0.03022	0.0514	0.07676	0.01692	0.03983	0.03044
0.64427	0.01432	0.0247	0.02453	0.04303	0.02354	0.01902	0.02904	0.01381	0.01949	0.028	0.0533	0.02914	0.02132	0.01694	0.03674	0.02927	0.05888	0.05475	0.01418	0.04208	0.066	0.0171	0.03373	0.05608	0.03755	0.02992	0.01364	0.02732	0.64427	0.02594	0.02921	0.04356	0.05598	0.04269	0.04137	0.02379	0.0423	0.05097	0.01149	0.06241	0.03987	0.02458	0.02886	0.0461	0.06662	0.09303	0.03433	0.05465	0.04235
0.67495	0.02049	0.03391	0.03625	0.06073	0.03061	0.03043	0.04286	0.02535	0.03153	0.04371	0.07106	0.04514	0.03005	0.02603	0.05004	0.04514	0.07371	0.073	0.02601	0.05396	0.08437	0.03121	0.04868	0.06852	0.05257	0.04678	0.02131	0.04239	0.67495	0.03893	0.04209	0.05942	0.06195	0.05919	0.05263	0.03425	0.05687	0.06699	0.02371	0.07979	0.0552	0.03618	0.04431	0.06223	0.08403	0.11087	0.0513	0.07228	0.05755
0.70563	0.02627	0.04179	0.0467	0.07745	0.03758	0.04125	0.05678	0.03654	0.04329	0.05995	0.08848	0.05968	0.04374	0.03519	0.0655	0.05917	0.08926	0.0908	0.03723	0.06803	0.10329	0.04547	0.06404	0.08332	0.06681	0.06409	0.02998	0.05694	0.70563	0.05103	0.05427	0.07398	0.071	0.07382	0.06536	0.04678	0.06937	0.08234	0.03806	0.09591	0.06937	0.04975	0.05859	0.07675	0.10082	0.12788	0.06652	0.0896	0.07285
0.73631	0.03164	0.04786	0.05524	0.09208	0.04365	0.05084	0.06929	0.04662	0.05366	0.07499	0.10372	0.07195	0.05847	0.04309	0.08076	0.0705	0.10336	0.10629	0.04698	0.08188	0.12054	0.05864	0.07791	0.09788	0.07874	0.07995	0.03806	0.06956	0.73631	0.06154	0.06479	0.08616	0.08161	0.08565	0.07772	0.05922	0.07892	0.09541	0.0523	0.1093	0.08121	0.06307	0.07077	0.08855	0.11517	0.14232	0.07906	0.10481	0.08651
0.76699	0.03691	0.0518	0.06134	0.10386	0.04838	0.05875	0.07949	0.05493	0.06192	0.08777	0.11557	0.08134	0.07251	0.04901	0.09445	0.07847	0.11453	0.11827	0.05458	0.09395	0.13461	0.06996	0.08914	0.11041	0.08734	0.09322	0.04486	0.07934	0.76699	0.0699	0.07297	0.09515	0.09228	0.09397	0.08846	0.07033	0.08488	0.10515	0.06539	0.11894	0.0899	0.07489	0.08009	0.09681	0.12587	0.1529	0.08819	0.11672	0.09743
0.79767	0.04264	0.0535	0.06464	0.11226	0.05166	0.06472	0.08671	0.06091	0.06755	0.09755	0.12318	0.08741	0.08479	0.05245	0.10562	0.08259	0.12175	0.12586	0.05947	0.10318	0.14442	0.07886	0.09693	0.11965	0.0919	0.10308	0.05002	0.08562	0.79767	0.07573	0.07832	0.1004	0.1017	0.09832	0.09671	0.07925	0.08685	0.11078	0.07654	0.12415	0.09486	0.08436	0.086	0.101	0.13202	0.15872	0.09335	0.12447	0.10478
0.82835	0.04951	0.05313	0.06501	0.11698	0.05358	0.06868	0.09052	0.06413	0.0702	0.10379	0.12601	0.08996	0.09453	0.05308	0.11358	0.08262	0.12434	0.12853	0.06124	0.1088	0.14927	0.08494	0.10077	0.12472	0.09198	0.10894	0.05344	0.08796	0.82835	0.07878	0.08055	0.10157	0.10886	0.09846	0.10185	0.08534	0.08468	0.11185	0.08509	0.12452	0.09575	0.09083	0.08811	0.10082	0.13311	0.15923	0.0942	0.12749	0.10802
0.85903	0.05806	0.0512	0.06257	0.118	0.05449	0.07074	0.09069	0.06434	0.06974	0.10614	0.12382	0.08906	0.10117	0.05078	0.11791	0.07862	0.12196	0.12604	0.05962	0.11034	0.14875	0.08798	0.10043	0.12508	0.08742	0.11043	0.0553	0.08619	0.85903	0.07901	0.0796	0.09857	0.11304	0.09441	0.10349	0.08817	0.07846	0.10819	0.09053	0.11998	0.09248	0.09387	0.08627	0.09626	0.12892	0.15424	0.09063	0.12551	0.10686
0.88971	0.06846	0.04867	0.05776	0.11548	0.05494	0.07117	0.08728	0.06148	0.0663	0.10451	0.11665	0.08507	0.10434	0.0456	0.11839	0.07099	0.11456	0.11845	0.05461	0.10758	0.14281	0.08799	0.096	0.12052	0.07831	0.10743	0.05608	0.08042	0.88971	0.07657	0.07564	0.09154	0.11374	0.08647	0.1015	0.08753	0.0686	0.09994	0.09252	0.11071	0.08526	0.0933	0.08053	0.08754	0.11958	0.14389	0.08279	0.11859	0.10129
0.92039	0.08042	0.04689	0.05143	0.10984	0.05553	0.07042	0.08056	0.05578	0.0603	0.09901	0.10485	0.07867	0.10386	0.03783	0.11504	0.06064	0.10242	0.10613	0.0464	0.10059	0.1317	0.08521	0.08796	0.11114	0.06505	0.10008	0.05656	0.07106	0.92039	0.07183	0.06908	0.08086	0.11077	0.07519	0.09597	0.08344	0.05575	0.08753	0.09096	0.09721	0.07455	0.08917	0.07119	0.07517	0.10553	0.12869	0.07106	0.10705	0.09153
0.95107	0.09326	0.04724	0.04498	0.10166	0.05674	0.06899	0.0711	0.04777	0.05252	0.08997	0.08905	0.07088	0.09979	0.02801	0.10814	0.04923	0.08611	0.08976	0.03555	0.08974	0.11597	0.08009	0.07723	0.09746	0.0483	0.08878	0.05766	0.05896	0.95107	0.0653	0.06063	0.06713	0.1042	0.06141	0.08723	0.07619	0.04092	0.07176	0.08593	0.08021	0.06113	0.08183	0.05875	0.05991	0.08757	0.10947	0.05605	0.09155	0.07809
0.98175	0.10606	0.05029	0.04031	0.09164	0.0587	0.06733	0.05976	0.0385	0.04429	0.07794	0.07014	0.06307	0.09239	0.01713	0.09815	0.03986	0.0665	0.07025	0.02329	0.07569	0.09649	0.07334	0.06542	0.08037	0.02896	0.07416	0.06017	0.04557	0.98175	0.05769	0.05126	0.05114	0.09433	0.04628	0.07583	0.06632	0.02574	0.05394	0.07775	0.06066	0.04616	0.07191	0.04392	0.04275	0.06687	0.08745	0.03856	0.07308	0.06172
1.01243	0.11773	0.05537	0.03919	0.08053	0.06104	0.06571	0.04776	0.02996	0.03756	0.06362	0.04927	0.05676	0.08211	0.00869	0.08576	0.0372	0.0447	0.04873	0.01402	0.05942	0.07435	0.06583	0.05504	0.06139	0.00813	0.05708	0.06435	0.03374	1.01243	0.04972	0.04224	0.03387	0.08172	0.03158	0.06252	0.05466	0.01473	0.03649	0.06696	0.03968	0.0315	0.06039	0.0276	0.025	0.04522	0.06432	0.01956	0.05315	0.04336
1.04311	0.12713	0.06101	0.04171	0.06901	0.06302	0.06404	0.03687	0.02567	0.03465	0.04786	0.02813	0.05311	0.06957	0.01333	0.0718	0.04314	0.02214	0.02654	0.01887	0.04244	0.0509	0.05854	0.04948	0.04334	0.01294	0.03864	0.06975	0.02879	1.04311	0.0421	0.03507	0.01673	0.06713	0.02096	0.04817	0.0424	0.01818	0.02575	0.05425	0.01854	0.02117	0.04865	0.01093	0.01007	0.02671	0.04294	0.000124885	0.0345	0.02418
1.07379	0.13314	0.06559	0.04605	0.05755	0.06371	0.06191	0.02957	0.02834	0.03636	0.03158	0.01217	0.05211	0.05553	0.02361	0.05721	0.05373	0.00545	0.00573	0.03213	0.02745	0.02794	0.05227	0.05092	0.03254	0.0329	0.02036	0.07542	0.03394	1.07379	0.03524	0.03088	0.00778	0.05144	0.02066	0.03379	0.03134	0.0292	0.03082	0.04047	0.00393	0.02165	0.03863	0.00683	0.0145	0.02353	0.0299	0.0188	0.0245	0.00632
1.10447	0.13476	0.06767	0.04988	0.04636	0.06218	0.05865	0.02784	0.03546	0.04075	0.01572	0.02058	0.05242	0.0408	0.03298	0.04295	0.06454	0.0224	0.01543	0.04581	0.02081	0.01121	0.04734	0.05763	0.03649	0.05043	0.00834	0.08017	0.04401	1.10447	0.02912	0.02939	0.02019	0.03563	0.02831	0.02052	0.02427	0.03914	0.04511	0.02653	0.0208	0.02963	0.03264	0.02133	0.02765	0.03727	0.03374	0.03607	0.03148	0.01363
1.13515	0.13118	0.06615	0.05136	0.03539	0.05766	0.05348	0.03026	0.04299	0.045	0.00252	0.03685	0.05204	0.0262	0.03985	0.02997	0.07283	0.0397	0.03172	0.05753	0.02655	0.02024	0.04329	0.06571	0.04961	0.06423	0.01841	0.08284	0.05363	1.13515	0.02324	0.02872	0.03392	0.02072	0.03669	0.0103	0.0235	0.04578	0.05995	0.01338	0.0362	0.03754	0.03166	0.03394	0.03867	0.05324	0.04701	0.05088	0.0458	0.02838
1.16583	0.12187	0.06022	0.04927	0.02481	0.04964	0.04573	0.03327	0.04845	0.04697	0.01258	0.05086	0.04914	0.01241	0.04333	0.01906	0.07691	0.05284	0.04383	0.06595	0.03597	0.03528	0.03897	0.07193	0.06333	0.07318	0.03127	0.08243	0.06005	1.16583	0.01715	0.02675	0.0457	0.00789	0.04315	0.00888	0.02685	0.04843	0.07227	0.00296	0.04826	0.04223	0.03359	0.04357	0.04627	0.06633	0.06023	0.0626	0.05941	0.03988
1.1965	0.10669	0.04946	0.04297	0.01703	0.03817	0.03497	0.03445	0.05038	0.04527	0.02362	0.0612	0.0424	0.000940978	0.04289	0.01126	0.07569	0.0607	0.0509	0.07011	0.04322	0.04673	0.03295	0.07417	0.07376	0.07638	0.04113	0.07818	0.06173	1.1965	0.01248	0.02222	0.0553	0.00572	0.04745	0.01465	0.03021	0.04731	0.08088	0.00889	0.05689	0.04254	0.03517	0.04984	0.05039	0.07493	0.07022	0.071	0.06977	0.04724
1.22718	0.08609	0.03395	0.03261	0.02039	0.02493	0.0214	0.03302	0.04784	0.03903	0.0331	0.06764	0.03102	0.01136	0.03851	0.0094	0.06857	0.06265	0.05262	0.06932	0.04627	0.05339	0.02402	0.07112	0.07912	0.07328	0.04718	0.06973	0.05773	1.22718	0.01636	0.01572	0.06321	0.01388	0.05069	0.02111	0.03134	0.04413	0.08545	0.01641	0.06271	0.03826	0.0342	0.05289	0.05195	0.07853	0.07625	0.07634	0.07605	0.05021
1.25786	0.06177	0.01556	0.02095	0.03485	0.02001	0.01026	0.03	0.04032	0.02784	0.0419	0.07082	0.01473	0.02156	0.03127	0.01496	0.05539	0.05858	0.04951	0.06327	0.04444	0.0553	0.01134	0.06212	0.07848	0.06373	0.04955	0.05742	0.04761	1.25786	0.02949	0.01453	0.0704	0.02119	0.05517	0.02853	0.02976	0.04309	0.08639	0.02263	0.06726	0.03063	0.02988	0.05368	0.05324	0.0774	0.07885	0.07954	0.07831	0.04931
1.28854	0.04	0.01759	0.0218	0.0543	0.0359	0.02317	0.02932	0.02762	0.01177	0.05147	0.07233	0.00694	0.03171	0.02574	0.02498	0.03671	0.0494	0.04376	0.0522	0.03822	0.05364	0.0055	0.04721	0.07163	0.04834	0.04944	0.04317	0.03139	1.28854	0.04758	0.02735	0.07818	0.02857	0.06353	0.03862	0.02695	0.05007	0.08496	0.02894	0.07285	0.02511	0.02334	0.05427	0.05778	0.0729	0.07976	0.08226	0.07751	0.04647
1.31922	0.0413	0.04382	0.04143	0.07645	0.06112	0.04598	0.03659	0.00997	0.00983	0.06328	0.07479	0.03219	0.04296	0.03156	0.03873	0.01633	0.03853	0.04101	0.03769	0.03056	0.05146	0.02644	0.02816	0.05922	0.03002	0.04949	0.03422	0.01062	1.31922	0.06888	0.04771	0.08774	0.03787	0.07718	0.05253	0.02748	0.06692	0.08347	0.03727	0.08186	0.03286	0.021	0.05771	0.06859	0.06798	0.08185	0.08666	0.07567	0.04586
1.3499	0.06913	0.07389	0.06793	0.10003	0.08956	0.07139	0.05248	0.01244	0.03448	0.07823	0.08116	0.06104	0.05625	0.04971	0.05605	0.02481	0.03611	0.04911	0.02675	0.03054	0.05387	0.05104	0.01938	0.0439	0.02468	0.05367	0.04333	0.02041	1.3499	0.09223	0.07188	0.09961	0.05043	0.09564	0.07028	0.03645	0.09074	0.08495	0.04899	0.09551	0.05328	0.03198	0.06658	0.08598	0.06741	0.08837	0.09463	0.07592	0.0528
1.38058	0.10476	0.10484	0.09689	0.12378	0.11894	0.0977	0.07384	0.03822	0.06232	0.0963	0.09315	0.09203	0.072	0.07411	0.0764	0.05536	0.05171	0.06881	0.03583	0.04564	0.06503	0.07848	0.04281	0.03474	0.04774	0.06473	0.06751	0.05139	1.38058	0.11639	0.09806	0.11348	0.06646	0.11726	0.09109	0.05314	0.11819	0.09194	0.06429	0.11335	0.07953	0.05248	0.08117	0.1081	0.07553	0.10109	0.10687	0.08141	0.06875
1.41126	0.14078	0.13476	0.12607	0.14635	0.14753	0.1235	0.09792	0.0665	0.09185	0.11672	0.11024	0.12363	0.08993	0.10123	0.09883	0.08929	0.07871	0.0952	0.0608	0.07026	0.08427	0.10759	0.0764	0.0464	0.08045	0.08214	0.09767	0.08549	1.41126	0.13998	0.12468	0.12829	0.08521	0.14001	0.11368	0.0743	0.14657	0.10483	0.08236	0.13372	0.108	0.07738	0.09983	0.13248	0.09236	0.11933	0.12259	0.0933	0.09098
1.44194	0.17374	0.16179	0.15358	0.16632	0.17364	0.14736	0.12259	0.09582	0.12151	0.1382	0.13041	0.15411	0.10919	0.12882	0.12204	0.12339	0.10998	0.12418	0.09084	0.09895	0.1082	0.13696	0.11253	0.07307	0.11533	0.1034	0.12948	0.12055	1.44194	0.16153	0.15009	0.14257	0.10539	0.16186	0.13653	0.09743	0.17356	0.12184	0.10192	0.15449	0.13633	0.10407	0.12023	0.15675	0.11447	0.14075	0.13998	0.11015	0.11614
1.47262	0.20108	0.18414	0.1776	0.1823	0.19565	0.16784	0.14593	0.12456	0.14958	0.15919	0.15116	0.18164	0.12857	0.15494	0.14455	0.15546	0.14172	0.1528	0.12181	0.1286	0.13348	0.16495	0.14841	0.10444	0.14935	0.12581	0.16033	0.15456	1.47262	0.17952	0.1726	0.15467	0.12546	0.18089	0.15796	0.1205	0.19709	0.14032	0.12141	0.17346	0.16245	0.13051	0.14015	0.17867	0.1381	0.16259	0.15693	0.12923	0.14147
1.5033	0.2206	0.2002	0.19647	0.19305	0.21204	0.18357	0.16617	0.15097	0.17429	0.17803	0.17009	0.20438	0.14661	0.17774	0.16469	0.1834	0.17116	0.17862	0.1512	0.15679	0.15735	0.18981	0.18167	0.1358	0.18011	0.14695	0.18803	0.18544	1.5033	0.19251	0.19057	0.16305	0.14375	0.19532	0.17626	0.14171	0.21524	0.15764	0.13919	0.18859	0.18439	0.15478	0.15755	0.19623	0.16016	0.18227	0.17134	0.14779	0.16464
1.53398	0.23048	0.20862	0.20876	0.19765	0.22149	0.19337	0.18167	0.17332	0.1939	0.19309	0.18509	0.22057	0.16173	0.19546	0.18082	0.20525	0.19594	0.19945	0.17687	0.18129	0.17744	0.2098	0.21007	0.16421	0.20539	0.16466	0.21054	0.2111	1.53398	0.19926	0.20253	0.16639	0.15863	0.2037	0.18977	0.15933	0.22637	0.17158	0.15359	0.1981	0.20038	0.17502	0.17066	0.20762	0.17823	0.19752	0.18136	0.16345	0.18358
1.56466	0.22938	0.2086	0.2135	0.19565	0.22301	0.19635	0.19106	0.18996	0.20683	0.20289	0.19441	0.22867	0.17241	0.20651	0.19136	0.21923	0.21394	0.21344	0.19685	0.20001	0.19174	0.22323	0.23147	0.18724	0.22321	0.17704	0.22602	0.22958	1.56466	0.19884	0.20727	0.16378	0.16859	0.20496	0.19702	0.17188	0.22921	0.18044	0.16309	0.20058	0.20892	0.18951	0.17804	0.21138	0.19037	0.20652	0.18549	0.17432	0.19652
1.59534	0.21666	0.20007	0.21034	0.18735	0.21613	0.19213	0.19336	0.19947	0.21174	0.20621	0.19678	0.22746	0.17726	0.20958	0.19496	0.22392	0.22338	0.21908	0.20942	0.21111	0.19866	0.22865	0.24395	0.20286	0.23188	0.18256	0.23282	0.23915	1.59534	0.19087	0.20402	0.15501	0.17243	0.1986	0.19685	0.1782	0.22297	0.18307	0.1664	0.19518	0.20887	0.19678	0.17867	0.20648	0.19523	0.20794	0.1827	0.17903	0.20206
1.62602	0.1927	0.18422	0.19997	0.17426	0.20105	0.18103	0.18821	0.20084	0.20773	0.20226	0.19159	0.21617	0.17523	0.20378	0.19069	0.2184	0.22291	0.21542	0.21315	0.21304	0.19717	0.22493	0.24594	0.20941	0.23014	0.18016	0.22965	0.23844	1.62602	0.17582	0.19267	0.14102	0.16947	0.18504	0.18863	0.17764	0.20754	0.17913	0.16267	0.18177	0.19969	0.19576	0.17215	0.19251	0.19213	0.20116	0.1727	0.17691	0.19931
1.6567	0.1599	0.1644	0.18465	0.1598	0.17914	0.1646	0.17617	0.19361	0.19451	0.19091	0.17921	0.19468	0.16582	0.18885	0.17823	0.20245	0.21179	0.20221	0.20712	0.20477	0.18702	0.21148	0.23631	0.20582	0.21736	0.16956	0.21568	0.22661	1.6567	0.15561	0.17413	0.12483	0.15983	0.16609	0.17246	0.17038	0.18386	0.16938	0.15177	0.16148	0.1817	0.18604	0.15908	0.16993	0.18135	0.18652	0.15626	0.16828	0.18811
1.68738	0.12544	0.14779	0.16922	0.15012	0.15389	0.14642	0.15941	0.17825	0.17277	0.17305	0.16152	0.16383	0.14947	0.16555	0.15834	0.17697	0.19015	0.18042	0.19106	0.18595	0.16923	0.18845	0.21459	0.19181	0.19378	0.15175	0.19071	0.20352	1.68738	0.13498	0.15118	0.11324	0.14507	0.14612	0.14984	0.15795	0.15467	0.15635	0.13491	0.13772	0.15669	0.16822	0.14171	0.14087	0.16468	0.16593	0.13612	0.15496	0.16949
1.71806	0.10864	0.14598	0.1619	0.1532	0.13277	0.13347	0.14285	0.15685	0.14502	0.15137	0.14319	0.12639	0.1285	0.13667	0.13396	0.14507	0.15967	0.15308	0.16586	0.15742	0.14713	0.1574	0.18112	0.16841	0.16114	0.13025	0.1556	0.1702	1.71806	0.1234	0.13013	0.11663	0.12938	0.13359	0.12506	0.14421	0.12661	0.14517	0.11597	0.1185	0.1295	0.1448	0.12543	0.1112	0.14649	0.14413	0.11879	0.14133	0.14662
1.74874	0.1339	0.16807	0.17186	0.17391	0.12845	0.13549	0.1354	0.13465	0.11787	0.13195	0.13306	0.091	0.10929	0.10988	0.11285	0.11522	0.12545	0.12776	0.13467	0.12254	0.12858	0.12307	0.13783	0.13927	0.12468	0.11387	0.11363	0.13009	1.74874	0.1327	0.12268	0.141	0.1212	0.13947	0.10835	0.13647	0.1136	0.14383	0.10423	0.11764	0.11148	0.12238	0.12	0.09569	0.13523	0.13062	0.11583	0.13522	0.12689
1.77942	0.19356	0.21159	0.20224	0.21006	0.1501	0.15798	0.14692	0.12248	0.10625	0.12554	0.14193	0.08253	0.10509	0.10247	0.11038	0.10692	0.10176	0.11969	0.10646	0.09239	0.12729	0.09887	0.09131	0.11433	0.0995	0.11767	0.07727	0.09431	1.77942	0.16544	0.13974	0.18214	0.13115	0.16781	0.11534	0.14409	0.13039	0.1593	0.11342	0.14368	0.11959	0.11463	0.13517	0.113	0.14182	0.13781	0.13643	0.14553	0.12343
1.8101	0.26864	0.26783	0.24826	0.25572	0.19273	0.19708	0.17939	0.13393	0.12622	0.14196	0.17285	0.1189	0.12776	0.12923	0.13779	0.13656	0.11339	0.1425	0.10183	0.09428	0.15308	0.10885	0.06947	0.11373	0.1122	0.14953	0.08371	0.09265	1.8101	0.21379	0.17901	0.23273	0.1625	0.2124	0.15015	0.17149	0.17298	0.19181	0.14761	0.18971	0.15703	0.1352	0.17065	0.15836	0.17048	0.16935	0.17703	0.17495	0.14634
1.84078	0.34868	0.32915	0.30274	0.30507	0.24611	0.24541	0.22646	0.17089	0.17274	0.1794	0.21927	0.17835	0.17307	0.18087	0.18783	0.19266	0.16159	0.19049	0.1351	0.13893	0.2007	0.15495	0.10975	0.14925	0.16265	0.20161	0.13832	0.13833	1.84078	0.26945	0.23066	0.28699	0.20928	0.265	0.20209	0.21483	0.228	0.23598	0.19858	0.24539	0.21147	0.18075	0.21884	0.21635	0.2154	0.21736	0.2286	0.21855	0.19092
1.87146	0.42751	0.38984	0.35947	0.35336	0.30264	0.2968	0.28074	0.22383	0.23205	0.229	0.27321	0.24471	0.23078	0.24362	0.24924	0.25989	0.22739	0.25085	0.19267	0.20497	0.25987	0.21859	0.18006	0.20835	0.23012	0.26401	0.21048	0.20602	1.87146	0.32657	0.28673	0.34057	0.26417	0.31933	0.26135	0.26744	0.28627	0.28566	0.25804	0.30364	0.27247	0.2398	0.27263	0.27783	0.26843	0.27281	0.28418	0.26961	0.24686
1.90214	0.50039	0.44541	0.41348	0.39673	0.35712	0.34659	0.33651	0.28376	0.29537	0.2832	0.32855	0.31099	0.29378	0.30959	0.31476	0.32976	0.29904	0.31488	0.26018	0.27869	0.32303	0.28828	0.25806	0.27763	0.3028	0.33002	0.28772	0.28039	1.90214	0.38078	0.34176	0.38989	0.32153	0.37073	0.32175	0.32356	0.34214	0.33571	0.32039	0.35957	0.33365	0.30405	0.3268	0.33749	0.32322	0.32919	0.33886	0.32254	0.30654
1.93282	0.56335	0.49212	0.46072	0.43194	0.40561	0.39106	0.38933	0.34457	0.35725	0.33666	0.38067	0.37277	0.35723	0.37377	0.3795	0.39696	0.37013	0.37695	0.32994	0.35344	0.38482	0.35785	0.33622	0.34926	0.3744	0.39485	0.36444	0.35451	1.93282	0.42854	0.39164	0.43187	0.37697	0.41549	0.37889	0.37857	0.3915	0.38195	0.3814	0.40937	0.39049	0.368	0.37728	0.3914	0.37495	0.38179	0.38879	0.37288	0.36468
1.9635	0.61301	0.52693	0.49785	0.45638	0.44495	0.42715	0.43554	0.40171	0.4136	0.38529	0.42584	0.42657	0.41725	0.43227	0.43953	0.4574	0.43611	0.43282	0.39701	0.42465	0.44107	0.42298	0.40991	0.41802	0.44044	0.45455	0.43658	0.42377	1.9635	0.46688	0.43304	0.46385	0.42681	0.45058	0.42917	0.42861	0.43115	0.42091	0.43749	0.44991	0.43937	0.42741	0.42067	0.43639	0.41977	0.42686	0.43077	0.41697	0.41719
1.99418	0.64669	0.54747	0.52221	0.46806	0.47259	0.45232	0.4721	0.45148	0.46106	0.4258	0.46098	0.46947	0.47048	0.4818	0.4915	0.50769	0.49329	0.47909	0.45744	0.4885	0.48831	0.48009	0.47532	0.47973	0.4973	0.50571	0.50064	0.48444	1.99418	0.49339	0.46321	0.4837	0.46786	0.4736	0.46958	0.47039	0.45857	0.44973	0.48547	0.47864	0.47729	0.47874	0.45413	0.46986	0.45456	0.46139	0.46215	0.45174	0.46073
2.02485	0.66267	0.55229	0.53198	0.46581	0.48668	0.46465	0.49659	0.49077	0.49679	0.45549	0.4837	0.49912	0.51394	0.51963	0.53254	0.54506	0.53856	0.51306	0.50791	0.54167	0.52373	0.52616	0.52917	0.53086	0.54195	0.54542	0.55352	0.53337	2.02485	0.50627	0.48009	0.48994	0.49744	0.48292	0.49763	0.50113	0.47203	0.46621	0.52256	0.49375	0.50189	0.51897	0.47535	0.48991	0.47686	0.48311	0.48092	0.47474	0.49259
2.05553	0.66035	0.54103	0.52634	0.44949	0.48621	0.46292	0.50729	0.51707	0.51859	0.47232	0.4924	0.51394	0.54513	0.54361	0.56033	0.56746	0.56954	0.53282	0.54563	0.58135	0.54524	0.55873	0.56876	0.56855	0.57211	0.57138	0.59266	0.56806	2.05553	0.50455	0.48236	0.48192	0.51348	0.47779	0.5115	0.51863	0.47074	0.46896	0.54648	0.49425	0.51158	0.54568	0.48275	0.49546	0.48505	0.49059	0.48583	0.48427	0.51075
2.08621	0.64075	0.51482	0.50581	0.42032	0.47122	0.44686	0.50338	0.52855	0.52501	0.47508	0.48652	0.51325	0.56216	0.55241	0.57331	0.57376	0.58467	0.53746	0.56851	0.60543	0.55173	0.5761	0.59215	0.59072	0.58637	0.58208	0.61615	0.58681	2.08621	0.48829	0.4697	0.46017	0.51469	0.45871	0.51024	0.52147	0.45516	0.45763	0.55559	0.48032	0.5057	0.55719	0.47561	0.48657	0.47851	0.48348	0.4767	0.4796	0.51408
2.11689	0.60694	0.47694	0.47272	0.3817	0.44323	0.41747	0.48525	0.52431	0.51556	0.46361	0.46686	0.49769	0.56397	0.54572	0.57086	0.56402	0.58353	0.52738	0.57532	0.61271	0.54328	0.5775	0.59835	0.59628	0.58445	0.57709	0.62299	0.58896	2.11689	0.45898	0.4431	0.42682	0.50079	0.42788	0.49401	0.50915	0.42751	0.43328	0.54911	0.45369	0.4849	0.55277	0.45445	0.46482	0.45798	0.46289	0.45475	0.46127	0.50258
2.14757	0.56501	0.43387	0.43216	0.34044	0.4059	0.37763	0.45492	0.50458	0.49103	0.43925	0.4362	0.46964	0.55058	0.52464	0.55366	0.5399	0.56713	0.50477	0.566	0.6031	0.52166	0.56342	0.58767	0.58548	0.56759	0.55736	0.61335	0.57527	2.14757	0.42017	0.40549	0.38649	0.47289	0.39009	0.46454	0.48245	0.39259	0.39907	0.52738	0.41836	0.45162	0.53291	0.42152	0.43399	0.42612	0.43199	0.4233	0.43166	0.47781
2.17825	0.52503	0.39677	0.39337	0.30868	0.36631	0.33342	0.41689	0.47123	0.45403	0.40548	0.40027	0.43409	0.52347	0.49219	0.52415	0.50528	0.53848	0.4743	0.54202	0.57811	0.49096	0.53605	0.56212	0.56033	0.53906	0.52582	0.58895	0.54833	2.17825	0.37864	0.3628	0.3477	0.43412	0.3541	0.42588	0.44396	0.35915	0.36139	0.49231	0.38177	0.41102	0.49982	0.38177	0.40106	0.38856	0.39702	0.38879	0.39591	0.44353
2.20893	0.50145	0.38157	0.37066	0.30334	0.33639	0.29621	0.37938	0.42854	0.40997	0.3692	0.36911	0.39981	0.48631	0.45427	0.48732	0.4672	0.50335	0.44407	0.50703	0.54138	0.45855	0.49999	0.52612	0.52532	0.50495	0.48819	0.55369	0.51338	2.20893	0.34586	0.32583	0.32414	0.39076	0.33366	0.38564	0.39906	0.34073	0.33147	0.44811	0.3559	0.37241	0.4582	0.34442	0.37715	0.3553	0.36852	0.36198	0.3633	0.40685
2.23961	0.50958	0.40286	0.37987	0.33652	0.33201	0.28347	0.35538	0.38463	0.36859	0.3421	0.35723	0.38	0.44588	0.42071	0.45167	0.43685	0.47119	0.42602	0.46785	0.49961	0.43573	0.46324	0.48745	0.48841	0.47498	0.45406	0.51448	0.47924	2.23961	0.33736	0.31079	0.33138	0.35391	0.34386	0.35636	0.35754	0.35208	0.32494	0.40255	0.35562	0.3503	0.41645	0.32413	0.37618	0.34121	0.36087	0.35722	0.3478	0.37928
2.27029	0.55731	0.46314	0.42799	0.40491	0.36444	0.31019	0.36004	0.35305	0.34516	0.33965	0.3782	0.38916	0.41328	0.4053	0.42976	0.42867	0.45508	0.43343	0.43553	0.46362	0.43612	0.43789	0.45806	0.46177	0.46215	0.43691	0.48205	0.45862	2.27029	0.36509	0.33254	0.37616	0.33975	0.39088	0.35408	0.33472	0.39943	0.35418	0.36849	0.39057	0.36052	0.38778	0.33684	0.40815	0.36057	0.38621	0.3859	0.36371	0.37559
2.30097	0.64025	0.55251	0.50843	0.49597	0.43125	0.3749	0.40146	0.3512	0.35618	0.37306	0.43511	0.43429	0.40331	0.42139	0.43543	0.4544	0.46812	0.47413	0.42477	0.44804	0.46956	0.43813	0.45274	0.46005	0.47876	0.45034	0.47029	0.46538	2.30097	0.4278	0.39205	0.45145	0.36265	0.46786	0.38942	0.34684	0.4765	0.41839	0.36255	0.45801	0.40935	0.38797	0.38805	0.47225	0.41664	0.44581	0.44826	0.41582	0.40668
2.33165	0.74664	0.65801	0.60871	0.59792	0.52104	0.4644	0.47473	0.3899	0.40732	0.44062	0.51971	0.5104	0.42827	0.47333	0.47641	0.51543	0.51612	0.54574	0.44828	0.46621	0.53587	0.47336	0.4826	0.49374	0.52947	0.49999	0.49122	0.50738	2.33165	0.51443	0.4779	0.54497	0.42366	0.5629	0.45927	0.39872	0.57185	0.50682	0.39597	0.54729	0.4893	0.42632	0.46944	0.55942	0.5006	0.53092	0.5352	0.4969	0.47171
2.36233	0.86415	0.76882	0.71753	0.70207	0.62229	0.566	0.56836	0.46451	0.48978	0.53169	0.62047	0.60645	0.48944	0.5544	0.54938	0.6032	0.5944	0.63903	0.50828	0.52177	0.62665	0.54201	0.54785	0.56236	0.60904	0.58041	0.54777	0.58165	2.36233	0.61316	0.57736	0.64612	0.51174	0.66557	0.55193	0.48092	0.67515	0.60785	0.46553	0.64742	0.58773	0.49875	0.56841	0.65909	0.60046	0.63036	0.63584	0.59546	0.56082
2.39301	0.98249	0.87672	0.82621	0.80196	0.72609	0.67061	0.67142	0.56193	0.59019	0.63501	0.72741	0.71173	0.57776	0.65327	0.64411	0.70622	0.69256	0.74363	0.59639	0.6071	0.73126	0.63444	0.63921	0.6565	0.70722	0.68062	0.63281	0.67821	2.39301	0.71478	0.68067	0.74697	0.61407	0.76792	0.65567	0.58006	0.7784	0.71235	0.55874	0.74963	0.69361	0.59334	0.67445	0.76232	0.70617	0.73464	0.74105	0.70136	0.66271
2.42369	1.09354	0.97538	0.92806	0.89261	0.82574	0.77169	0.77538	0.66989	0.69739	0.74163	0.83278	0.8177	0.68144	0.75949	0.7497	0.81431	0.79992	0.85063	0.70079	0.71017	0.84028	0.73948	0.74489	0.76453	0.81364	0.78978	0.73512	0.786	2.42369	0.81241	0.78073	0.84156	0.72055	0.86386	0.76135	0.68527	0.87538	0.81337	0.66322	0.84719	0.79861	0.69823	0.77969	0.86206	0.81003	0.83636	0.8437	0.8067	0.76807
2.45437	1.19095	1.05986	1.01788	0.97007	0.91603	0.86421	0.87372	0.77913	0.80316	0.84467	0.93048	0.91771	0.79039	0.86468	0.85706	0.91938	0.90754	0.95283	0.81098	0.8199	0.94607	0.84758	0.85458	0.87626	0.91962	0.89901	0.84413	0.8956	2.45437	0.90076	0.87213	0.9252	0.82365	0.94858	0.86203	0.78858	0.96118	0.90547	0.76947	0.93483	0.89635	0.80414	0.87809	0.9527	0.90607	0.92971	0.93814	0.9053	0.86964
2.48505	1.26981	1.12639	1.09156	1.03127	0.99285	0.9442	0.96132	0.88276	0.90126	0.93868	1.01565	1.00647	0.89672	0.9623	0.95895	1.01508	1.00829	1.04444	0.91864	0.92749	1.0425	0.95117	0.96006	0.98351	1.0182	1.00127	0.95126	0.99949	2.48505	0.97571	0.95065	0.99422	0.91761	1.0183	0.95231	0.88398	1.0319	0.98433	0.8704	1.00844	0.98186	0.90397	0.96488	1.0298	0.98958	1.01005	1.01981	0.99223	0.96171
2.51573	1.32648	1.1722	1.14606	1.07395	1.053	1.00854	1.03414	0.97544	0.98688	1.01929	1.08443	1.07985	0.99426	1.04717	1.04966	1.09643	1.09651	1.12086	1.01723	1.02605	1.12466	1.04426	1.05493	1.07984	1.10388	1.09099	1.04969	1.09167	2.51573	1.0341	1.01304	1.04586	0.99792	1.07014	1.02796	0.96683	1.08459	1.04655	0.96061	1.06483	1.05126	0.99224	1.03626	1.08987	1.05682	1.07379	1.08512	1.06354	1.0398
2.54641	1.35852	1.19555	1.17926	1.0967	1.09416	1.0549	1.0891	1.05299	1.05627	1.08305	1.13391	1.13469	1.07814	1.11524	1.12469	1.15958	1.16779	1.17855	1.10158	1.11022	1.18876	1.12215	1.13418	1.16015	1.17236	1.1638	1.13407	1.16747	2.54641	1.07368	1.0569	1.07819	1.06109	1.10211	1.08571	1.03353	1.11715	1.0896	1.03588	1.10175	1.10162	1.06472	1.08934	1.13036	1.10503	1.11825	1.13136	1.11621	1.10041
2.57709	1.36466	1.19568	1.19001	1.09891	1.11485	1.08173	1.12402	1.11222	1.10665	1.1274	1.1621	1.16877	1.14458	1.16351	1.18058	1.20176	1.21882	1.21495	1.16769	1.1759	1.232	1.18125	1.19403	1.22055	1.22046	1.2164	1.20027	1.22334	2.57709	1.09303	1.08073	1.09011	1.10456	1.11306	1.12324	1.08141	1.1284	1.11184	1.09305	1.11784	1.13096	1.11822	1.12206	1.14965	1.13232	1.14167	1.15671	1.14812	1.14104
2.60777	1.34475	1.17277	1.17808	1.08073	1.11441	1.08826	1.13762	1.15088	1.13616	1.15064	1.16793	1.18079	1.19079	1.18993	1.21491	1.22121	1.24737	1.22852	1.21264	1.22013	1.25259	1.21898	1.23179	1.2583	1.24608	1.24652	1.24528	1.25681	2.60777	1.09161	1.08381	1.08134	1.12669	1.1027	1.13913	1.10872	1.11802	1.11247	1.12988	1.1126	1.13821	1.15056	1.13324	1.14698	1.13771	1.14318	1.1602	1.15803	1.16008
2.63845	1.29967	1.1279	1.14413	1.04312	1.09303	1.0745	1.12948	1.16761	1.14382	1.15193	1.15121	1.17039	1.21494	1.19343	1.22623	1.21717	1.25222	1.21866	1.23451	1.241	1.24972	1.23378	1.24589	1.27172	1.24812	1.25293	1.26713	1.26645	2.63845	1.06966	1.0663	1.0524	1.12674	1.07155	1.13285	1.11458	1.0865	1.09156	1.14504	1.08638	1.12319	1.1605	1.12256	1.12248	1.1211	1.12283	1.14173	1.14559	1.15687
2.66913	1.23129	1.06297	1.08962	0.98767	1.05163	1.04118	1.10001	1.16198	1.12952	1.13132	1.11264	1.13805	1.21615	1.1739	1.21405	1.18981	1.23316	1.18575	1.23238	1.23766	1.22352	1.22508	1.23577	1.26021	1.22649	1.23535	1.26489	1.25185	2.66913	1.02823	1.02907	1.00454	1.10485	1.02091	1.10476	1.09896	1.03516	1.05001	1.13812	1.04031	1.08657	1.14774	1.09052	1.07713	1.08324	1.08148	1.10205	1.1113	1.13161
2.69981	1.1423	0.98057	1.01678	0.91659	0.99188	0.98973	1.05045	1.13438	1.094	1.08964	1.05373	1.08507	1.19444	1.13211	1.1788	1.14024	1.19091	1.13101	1.20632	1.21026	1.17504	1.19322	1.20187	1.22418	1.18202	1.19447	1.2386	1.21358	2.69981	0.96903	0.97374	0.93966	1.06198	0.95275	1.05601	1.06267	0.96601	0.98943	1.10954	0.97625	1.02984	1.1129	1.03842	1.01265	1.02566	1.02078	1.04264	1.05649	1.08536
2.73049	1.03614	0.88389	0.92841	0.83259	0.91603	0.92217	0.98272	1.08605	1.03876	1.02852	0.9767	1.0135	1.15071	1.06964	1.12182	1.07034	1.12708	1.05648	1.15731	1.15988	1.10612	1.13946	1.14556	1.165	1.11641	1.13186	1.18924	1.15311	2.73049	0.89441	0.90252	0.86024	0.99987	0.86963	0.98851	1.00727	0.88164	0.91214	1.06054	0.89664	0.95518	1.0574	0.96825	0.93142	0.95059	0.94305	0.9657	0.9832	1.01995
2.76117	0.91673	0.77654	0.82782	0.73872	0.82686	0.84105	0.89936	1.01895	0.96595	0.95024	0.8844	0.92599	1.08667	0.98885	1.04519	0.98275	1.04404	0.96489	1.0872	1.08845	1.01934	1.06582	1.06901	1.0849	1.03214	1.04984	1.11865	1.0727	2.76117	0.80719	0.81815	0.7692	0.92093	0.77458	0.90479	0.93497	0.78517	0.821	0.99307	0.80444	0.86537	0.98341	0.88261	0.83639	0.86083	0.85118	0.87399	0.89411	0.93787
2.79184	0.78838	0.66239	0.71863	0.63826	0.72753	0.74928	0.8034	0.93566	0.87833	0.85766	0.78014	0.82569	1.00472	0.89269	0.95168	0.88065	0.94481	0.85953	0.99855	0.99867	0.91786	0.97503	0.97514	0.98686	0.93227	0.95144	1.02941	0.9753	2.79184	0.71058	0.72374	0.66977	0.82812	0.67096	0.80793	0.8486	0.68002	0.71926	0.90974	0.70294	0.76367	0.89375	0.78458	0.73091	0.75966	0.74847	0.77073	0.7924	0.84216
2.82252	0.65559	0.54546	0.60465	0.53459	0.62146	0.65006	0.69822	0.83929	0.77907	0.75406	0.66755	0.71611	0.90786	0.78461	0.84463	0.76766	0.83292	0.74407	0.89457	0.89381	0.80525	0.87036	0.8674	0.87444	0.82036	0.84016	0.92472	0.8644	2.82252	0.60804	0.62264	0.56538	0.72483	0.5623	0.70136	0.75138	0.56984	0.61048	0.81362	0.59566	0.65365	0.79173	0.67762	0.61859	0.65064	0.63854	0.65943	0.68158	0.73627
2.8532	0.52285	0.42974	0.48973	0.43105	0.51217	0.54671	0.58742	0.73331	0.67165	0.64301	0.55045	0.60094	0.79953	0.66835	0.72772	0.64767	0.71222	0.62246	0.77891	0.77761	0.6854	0.7555	0.74964	0.75163	0.7003	0.71989	0.80823	0.74387	2.8532	0.50316	0.51835	0.45951	0.61475	0.45219	0.58876	0.64688	0.45834	0.49835	0.70818	0.48615	0.53908	0.68103	0.56536	0.50317	0.53749	0.5251	0.54377	0.56541	0.62391
2.88388	0.39456	0.31922	0.37761	0.33084	0.40321	0.44259	0.47465	0.62142	0.55969	0.5282	0.43264	0.48392	0.68347	0.54783	0.6049	0.52468	0.58676	0.49874	0.65554	0.65409	0.56225	0.63436	0.62597	0.62269	0.57609	0.59469	0.68392	0.61777	2.88388	0.39956	0.41438	0.35561	0.50174	0.34416	0.4739	0.53888	0.3492	0.38655	0.59711	0.37791	0.42374	0.56553	0.45153	0.38835	0.42392	0.41185	0.42743	0.44765	0.50892
2.91456	0.27507	0.21808	0.27201	0.23699	0.29805	0.34094	0.36351	0.50742	0.44682	0.4133	0.3178	0.36866	0.56356	0.42697	0.48017	0.40261	0.46055	0.3769	0.52854	0.52738	0.43973	0.51092	0.50053	0.49195	0.45172	0.46865	0.55589	0.49021	2.91456	0.30096	0.31421	0.2571	0.38972	0.2416	0.3605	0.43128	0.24607	0.27866	0.48424	0.27421	0.31135	0.44925	0.33979	0.2777	0.31355	0.30237	0.31395	0.33196	0.39513
2.94524	0.16945	0.13225	0.17689	0.15258	0.20023	0.24492	0.25744	0.3951	0.33654	0.30181	0.20929	0.25852	0.44367	0.30951	0.35741	0.28517	0.33747	0.26083	0.40198	0.40153	0.32151	0.38907	0.3774	0.36367	0.331	0.34572	0.4282	0.36514	2.94524	0.21147	0.22148	0.16771	0.2828	0.14804	0.25218	0.32819	0.15303	0.17827	0.3734	0.17812	0.20559	0.33629	0.23378	0.17465	0.20979	0.20004	0.20659	0.22175	0.28628
2.97592	0.0886	0.07736	0.0989	0.08229	0.11441	0.15781	0.1599	0.28824	0.23217	0.19692	0.11012	0.15648	0.32755	0.19886	0.24025	0.17577	0.22109	0.15469	0.27969	0.28039	0.21093	0.27247	0.26051	0.24199	0.21739	0.22959	0.30471	0.24624	2.97592	0.1371	0.14089	0.0937	0.18583	0.06955	0.15267	0.23432	0.0781	0.09016	0.26856	0.0928	0.11084	0.23105	0.1375	0.08328	0.11621	0.1085	0.10826	0.12006	0.18631
3.0066	0.07122	0.08256	0.06095	0.04462	0.05556	0.08474	0.07603	0.1909	0.13698	0.10141	0.02336	0.06503	0.21875	0.09803	0.13195	0.0777	0.11452	0.06664	0.16519	0.16739	0.11085	0.16442	0.15389	0.13137	0.1139	0.12378	0.18894	0.13676	3.0066	0.09076	0.08288	0.05714	0.10791	0.04299	0.06839	0.15665	0.05541	0.0384	0.17438	0.02877	0.04277	0.13991	0.06005	0.02895	0.04133	0.03825	0.02243	0.02941	0.10096
3.03728	0.11226	0.11894	0.0851	0.06607	0.06849	0.04665	0.03829	0.10955	0.05649	0.01761	0.05218	0.01408	0.12113	0.00948	0.03521	0.01805	0.02066	0.0532	0.0615	0.06552	0.02372	0.06797	0.06493	0.0445	0.02318	0.03477	0.08396	0.03968	3.03728	0.08944	0.07239	0.08096	0.0766	0.08641	0.04432	0.10907	0.09298	0.07732	0.09989	0.0548	0.06934	0.08034	0.0548	0.07786	0.05234	0.05646	0.05413	0.04823	0.05257
3.06796	0.15443	0.15233	0.12319	0.09976	0.11252	0.07165	0.08286	0.06501	0.04005	0.05317	0.11128	0.07911	0.04493	0.06511	0.04782	0.08243	0.05997	0.10962	0.02914	0.02306	0.04969	0.0201	0.04952	0.07006	0.0539	0.05599	0.00878	0.04471	3.06796	0.11532	0.10096	0.11852	0.10575	0.12945	0.09527	0.10723	0.13317	0.12671	0.07246	0.1008	0.12305	0.08817	0.10556	0.12952	0.10394	0.10615	0.11368	0.11151	0.07937
3.09864	0.18441	0.1751	0.1533	0.12561	0.15009	0.10861	0.12922	0.0849	0.09136	0.10945	0.15532	0.12974	0.05792	0.12441	0.11567	0.13762	0.12431	0.15984	0.10455	0.09627	0.10724	0.08618	0.10568	0.13438	0.11499	0.11789	0.0848	0.11224	3.09864	0.14201	0.13278	0.14857	0.14788	0.16077	0.14286	0.13391	0.16246	0.16445	0.10163	0.13519	0.16596	0.13124	0.15054	0.16779	0.1447	0.1447	0.15873	0.15973	0.12286
3.12932	0.20067	0.18631	0.17211	0.14132	0.17603	0.1372	0.16353	0.12438	0.13571	0.15102	0.18424	0.1658	0.11097	0.16802	0.16755	0.17736	0.17259	0.19576	0.16393	0.15341	0.14921	0.13904	0.15464	0.18534	0.1602	0.1651	0.14541	0.16382	3.12932	0.16058	0.15654	0.16775	0.18221	0.17944	0.17745	0.16291	0.17911	0.18876	0.14073	0.15681	0.19507	0.17107	0.18266	0.19186	0.17174	0.16967	0.18913	0.19284	0.15658
3.16	0.2041	0.18685	0.17978	0.14732	0.18995	0.15496	0.18478	0.1568	0.16725	0.17806	0.19874	0.1878	0.15324	0.19611	0.20336	0.20179	0.20486	0.21674	0.20682	0.19413	0.17589	0.17629	0.18897	0.21998	0.18971	0.19639	0.18947	0.19923	3.16	0.16908	0.17015	0.17602	0.20457	0.18608	0.19828	0.18406	0.18356	0.2	0.17135	0.16631	0.21042	0.19927	0.20132	0.20232	0.18528	0.1814	0.20548	0.21136	0.17723
3.19068	0.19658	0.17836	0.17756	0.14482	0.19263	0.16213	0.19359	0.17756	0.18584	0.19135	0.20001	0.19678	0.1814	0.20948	0.22361	0.21178	0.2218	0.22351	0.23353	0.21881	0.18821	0.19828	0.2083	0.23841	0.20433	0.21229	0.21722	0.2191	3.19068	0.16774	0.17384	0.17436	0.21452	0.18198	0.206	0.19465	0.17704	0.19928	0.19003	0.16499	0.21297	0.21441	0.20724	0.20039	0.1864	0.18103	0.2089	0.21637	0.18486
3.22136	0.1805	0.16291	0.16723	0.13545	0.18543	0.15979	0.19124	0.18636	0.19241	0.19214	0.18973	0.1942	0.19563	0.20945	0.22943	0.20881	0.22468	0.21747	0.24494	0.22842	0.18759	0.20606	0.21355	0.24172	0.20539	0.21401	0.22955	0.22462	3.22136	0.15774	0.16873	0.16427	0.21291	0.16879	0.20194	0.19455	0.16123	0.18821	0.19659	0.15451	0.20423	0.21697	0.20175	0.18772	0.17668	0.17021	0.20097	0.2094	0.18061
3.25204	0.15859	0.14279	0.15085	0.12099	0.17009	0.14946	0.17942	0.18416	0.18837	0.1821	0.16988	0.18187	0.19708	0.19778	0.2224	0.19471	0.2152	0.20047	0.2425	0.22449	0.17586	0.20118	0.20631	0.23159	0.19466	0.20326	0.22786	0.21748	3.25204	0.14071	0.1564	0.14755	0.20124	0.14842	0.18782	0.18475	0.13811	0.1687	0.19203	0.13685	0.18604	0.20827	0.18659	0.16629	0.15801	0.15092	0.18355	0.19234	0.16617
3.28272	0.1338	0.12036	0.13063	0.10332	0.14852	0.13291	0.16011	0.1726	0.17548	0.16318	0.14267	0.16182	0.1874	0.1766	0.20451	0.17164	0.19541	0.17466	0.22811	0.20895	0.15514	0.18559	0.18857	0.21016	0.17425	0.18214	0.21402	0.1997	3.28272	0.1186	0.13862	0.12619	0.1814	0.12292	0.1657	0.1668	0.10977	0.14287	0.17794	0.11415	0.16052	0.19012	0.16382	0.13823	0.13251	0.12536	0.15875	0.16731	0.14362
3.3134	0.10929	0.09802	0.10877	0.0843	0.12278	0.11203	0.13541	0.15366	0.15572	0.13755	0.11044	0.1362	0.1686	0.14824	0.17803	0.14192	0.16757	0.14237	0.20395	0.18402	0.12772	0.1615	0.16262	0.17984	0.14645	0.15297	0.19024	0.17358	3.3134	0.09352	0.11733	0.10227	0.15551	0.09432	0.13778	0.1426	0.07834	0.11291	0.1563	0.08873	0.12984	0.16464	0.1356	0.10574	0.1024	0.09593	0.12878	0.13658	0.11532
3.34408	0.08841	0.0781	0.08747	0.06573	0.09498	0.08885	0.10749	0.12958	0.13119	0.10743	0.07561	0.10718	0.14289	0.11519	0.14536	0.1079	0.13407	0.10594	0.17244	0.15212	0.09595	0.13128	0.13089	0.14319	0.1137	0.11816	0.15893	0.14152	3.34408	0.06783	0.09445	0.07807	0.12581	0.06456	0.10636	0.11419	0.04585	0.08104	0.12928	0.06331	0.09623	0.13414	0.10423	0.071	0.06994	0.06539	0.09594	0.10245	0.08399
3.37476	0.07442	0.06272	0.06885	0.04935	0.06739	0.06548	0.07858	0.1028	0.10402	0.07504	0.04086	0.0769	0.11262	0.0801	0.10894	0.07187	0.09724	0.06765	0.13606	0.11571	0.0622	0.09735	0.09583	0.10281	0.07848	0.08013	0.12256	0.10592	3.37476	0.04475	0.07192	0.05624	0.09456	0.03543	0.07384	0.0837	0.01422	0.0496	0.09925	0.042	0.06177	0.10103	0.0721	0.03601	0.0375	0.03822	0.06263	0.06722	0.05351
3.40544	0.06898	0.05328	0.05482	0.03683	0.04305	0.04461	0.05109	0.07609	0.07642	0.04262	0.01469	0.04747	0.08018	0.0463	0.07111	0.03595	0.05931	0.02962	0.09722	0.0772	0.02928	0.06208	0.05994	0.06123	0.04375	0.04118	0.08358	0.0691	3.40544	0.03062	0.05179	0.04064	0.0641	0.0087	0.04314	0.0534	0.01558	0.02259	0.06884	0.03288	0.02841	0.06797	0.0423	0.00296	0.01163	0.02792	0.03239	0.03347	0.03345
3.43612	0.07048	0.04945	0.04652	0.02939	0.02852	0.03077	0.029	0.0532	0.0509	0.01397	0.0316	0.02198	0.04828	0.02356	0.03419	0.00303	0.02241	0.00693	0.05827	0.03893	0.01315	0.02815	0.02661	0.02145	0.01851	0.00449	0.04428	0.03338	3.43612	0.03312	0.03656	0.03591	0.0375	0.01571	0.02189	0.02678	0.04132	0.01997	0.04187	0.04014	0.00481	0.03893	0.02333	0.02801	0.02724	0.04295	0.02031	0.01251	0.04102
3.4668	0.0754	0.04919	0.04341	0.02659	0.03209	0.02975	0.02288	0.04026	0.03177	0.02088	0.05764	0.01562	0.02274	0.03508	0.00663	0.02902	0.01313	0.03912	0.02184	0.00718	0.03724	0.01201	0.01741	0.02042	0.03287	0.03223	0.0067	0.00868	3.4668	0.04485	0.02907	0.04081	0.02254	0.03516	0.02927	0.01849	0.06271	0.03946	0.02805	0.05345	0.03011	0.02591	0.03175	0.05433	0.05111	0.06343	0.03869	0.03296	0.06329
3.49748	0.08126	0.05055	0.04335	0.02604	0.04478	0.03771	0.03376	0.04202	0.02747	0.04408	0.07973	0.03162	0.02576	0.05854	0.03269	0.05528	0.04351	0.06701	0.01639	0.03228	0.0618	0.03669	0.04191	0.05322	0.05854	0.06324	0.02758	0.03285	3.49748	0.05642	0.02925	0.0485	0.0291	0.05007	0.04829	0.0347	0.07916	0.05783	0.03706	0.06568	0.05239	0.03883	0.05036	0.07581	0.07093	0.08134	0.06018	0.05626	0.08557
3.52816	0.08737	0.05284	0.04445	0.02557	0.0571	0.04668	0.04639	0.052	0.03679	0.06353	0.09656	0.04681	0.04658	0.07933	0.05826	0.07653	0.06959	0.08963	0.04457	0.06048	0.08206	0.0602	0.0653	0.08172	0.08093	0.08932	0.05718	0.05781	3.52816	0.06483	0.03238	0.05478	0.04239	0.06023	0.06488	0.05181	0.09058	0.07206	0.05349	0.07466	0.06958	0.05738	0.06684	0.09209	0.08575	0.09492	0.07818	0.0751	0.10411
3.55884	0.09421	0.05648	0.0461	0.02453	0.06655	0.05346	0.05587	0.06222	0.0483	0.07819	0.10789	0.05795	0.0659	0.09521	0.07849	0.09261	0.09061	0.10668	0.06877	0.08364	0.09746	0.07876	0.08394	0.10457	0.09837	0.10999	0.08132	0.07797	3.55884	0.0694	0.03462	0.05824	0.05309	0.06587	0.07692	0.06491	0.09722	0.08191	0.06775	0.07997	0.08157	0.07292	0.07911	0.10321	0.09547	0.10381	0.09181	0.08885	0.11789
3.58952	0.10258	0.06213	0.04863	0.02366	0.07278	0.05734	0.06146	0.06944	0.05764	0.08809	0.11398	0.06488	0.08104	0.10581	0.09314	0.10376	0.10655	0.1183	0.08765	0.10134	0.10811	0.09201	0.09744	0.12162	0.11057	0.12521	0.09967	0.09306	3.58952	0.07032	0.03466	0.05875	0.05966	0.06754	0.08418	0.07332	0.09968	0.08782	0.07768	0.08189	0.08866	0.08392	0.08699	0.10957	0.10043	0.10825	0.10119	0.09772	0.12681
3.62019	0.11285	0.06992	0.0526	0.0244	0.07621	0.05856	0.06352	0.07281	0.06402	0.09375	0.11546	0.06813	0.0917	0.11145	0.10254	0.11066	0.11776	0.12494	0.10125	0.11376	0.11454	0.10025	0.10612	0.13319	0.11776	0.13536	0.11235	0.10338	3.62019	0.06828	0.03251	0.05678	0.06229	0.06613	0.08714	0.07722	0.09884	0.09059	0.08296	0.08111	0.09149	0.09037	0.09094	0.11186	0.10135	0.10885	0.10691	0.10231	0.13127
3.65087	0.12468	0.0792	0.05812	0.02772	0.07759	0.05783	0.06294	0.07254	0.06779	0.09607	0.11325	0.06855	0.09832	0.11288	0.10743	0.11428	0.12494	0.12736	0.11013	0.12146	0.11756	0.10422	0.11073	0.14002	0.12052	0.14111	0.1199	0.10965	3.65087	0.06435	0.02892	0.05313	0.06192	0.06274	0.08668	0.07722	0.09578	0.09128	0.08406	0.07855	0.09099	0.09288	0.09178	0.11102	0.09919	0.10646	0.10981	0.10358	0.13203
3.68155	0.13705	0.08882	0.06462	0.03315	0.07781	0.05614	0.06094	0.06943	0.06975	0.09618	0.10849	0.06725	0.10171	0.11115	0.10894	0.11577	0.12899	0.12654	0.11517	0.12535	0.11818	0.105	0.1123	0.14311	0.11969	0.1434	0.12328	0.11281	3.68155	0.05983	0.02519	0.04883	0.05996	0.05868	0.08401	0.07429	0.09166	0.09099	0.08192	0.07525	0.08829	0.09248	0.09055	0.1081	0.09511	0.10202	0.11084	0.10269	0.13008
3.71223	0.14859	0.09752	0.0711	0.03945	0.07773	0.05459	0.05892	0.06472	0.07086	0.09533	0.10244	0.0654	0.1029	0.10747	0.10838	0.11629	0.13087	0.12352	0.11742	0.12648	0.11742	0.1039	0.11199	0.14359	0.11621	0.14323	0.1237	0.11392	3.71223	0.05611	0.02304	0.04494	0.0581	0.05522	0.08051	0.06963	0.08755	0.09064	0.07789	0.0721	0.08455	0.09042	0.08838	0.10416	0.09032	0.09649	0.11091	0.10083	0.12652
3.74291	0.15791	0.10415	0.07648	0.04542	0.0779	0.05404	0.0581	0.05994	0.07198	0.09463	0.09632	0.06398	0.10297	0.10304	0.10709	0.11676	0.13147	0.11931	0.11799	0.12597	0.11615	0.10225	0.11092	0.14254	0.11105	0.14155	0.12249	0.11397	3.74291	0.05428	0.02368	0.04227	0.05789	0.05333	0.07752	0.06461	0.08418	0.09077	0.0736	0.0697	0.08081	0.08798	0.08618	0.10009	0.08588	0.09065	0.11069	0.09905	0.12235
3.77359	0.16379	0.10778	0.0798	0.05017	0.07851	0.05483	0.05903	0.05664	0.0736	0.09476	0.09109	0.06354	0.10278	0.09883	0.10614	0.11767	0.13141	0.11476	0.11777	0.12474	0.1149	0.10111	0.1099	0.14081	0.10505	0.13911	0.12089	0.11368	3.77359	0.05461	0.02661	0.04106	0.06001	0.05323	0.07596	0.06052	0.08183	0.09141	0.07063	0.06816	0.07773	0.08619	0.08455	0.09647	0.08244	0.08499	0.11046	0.09795	0.11832
3.80427	0.16531	0.10781	0.08036	0.0531	0.07932	0.05667	0.06145	0.05577	0.07571	0.0958	0.08728	0.06402	0.10278	0.09541	0.10609	0.11896	0.13096	0.11036	0.11728	0.12336	0.11382	0.10102	0.10932	0.13885	0.0988	0.13632	0.11978	0.11338	3.80427	0.05647	0.03027	0.04087	0.06402	0.05436	0.07604	0.05822	0.08022	0.0921	0.07006	0.06711	0.07546	0.08554	0.08353	0.09343	0.08011	0.0796	0.11015	0.09764	0.11478
3.83495	0.16189	0.10391	0.0777	0.05388	0.07983	0.05886	0.06446	0.05722	0.07787	0.09728	0.08483	0.06489	0.10293	0.09276	0.10681	0.12017	0.13003	0.10625	0.11655	0.12198	0.11267	0.10187	0.10905	0.13664	0.09262	0.13324	0.11944	0.11301	3.83495	0.05872	0.0333	0.04087	0.06867	0.05575	0.0772	0.05775	0.07873	0.09217	0.07188	0.06592	0.0736	0.08583	0.08273	0.09074	0.07844	0.07428	0.10934	0.09768	0.11164
3.86563	0.15339	0.0961	0.07169	0.05237	0.07946	0.06056	0.067	0.0599	0.07941	0.09844	0.08325	0.06543	0.10276	0.09047	0.10766	0.12061	0.12825	0.10226	0.11524	0.12031	0.11099	0.10303	0.10861	0.13383	0.0865	0.12964	0.1196	0.11216	3.86563	0.06025	0.03485	0.04022	0.07264	0.05645	0.07849	0.05838	0.07664	0.0909	0.07515	0.06395	0.07147	0.08634	0.08151	0.08792	0.07671	0.06863	0.10751	0.0974	0.10847
3.89631	0.14006	0.08466	0.06248	0.04866	0.07771	0.06111	0.06822	0.06242	0.07963	0.09846	0.08185	0.06502	0.10158	0.08787	0.10777	0.11959	0.12516	0.09799	0.11274	0.11782	0.10828	0.10368	0.10739	0.12984	0.08026	0.12513	0.11957	0.11033	3.89631	0.06026	0.03453	0.03833	0.07483	0.05578	0.07889	0.05901	0.07334	0.08777	0.07848	0.06075	0.06836	0.08615	0.07921	0.08447	0.07414	0.06229	0.10417	0.09605	0.10468
3.92699	0.12258	0.07018	0.05057	0.04303	0.07423	0.06004	0.06755	0.06362	0.07796	0.09671	0.08006	0.06332	0.09871	0.08442	0.1063	0.11659	0.12037	0.09306	0.10845	0.11393	0.10419	0.10306	0.10484	0.12413	0.07373	0.11937	0.11851	0.10707	3.92699	0.05828	0.03225	0.03492	0.07456	0.05338	0.07763	0.05863	0.0685	0.08248	0.08063	0.05614	0.06374	0.08441	0.07539	0.08005	0.07021	0.05513	0.09898	0.09308	0.09975
3.95767	0.10212	0.05349	0.03683	0.03587	0.0689	0.05716	0.06474	0.06276	0.07406	0.09286	0.07756	0.06033	0.09365	0.07983	0.1027	0.11139	0.11366	0.08722	0.10192	0.10821	0.09863	0.10073	0.10071	0.11629	0.06692	0.11219	0.11571	0.10216	3.95767	0.05417	0.02819	0.02995	0.0715	0.04921	0.07427	0.05652	0.06207	0.075	0.08067	0.05031	0.05743	0.08052	0.06986	0.07458	0.06469	0.04747	0.09189	0.0882	0.09336
3.98835	0.08048	0.03574	0.02319	0.02768	0.06178	0.05246	0.05984	0.05954	0.06779	0.08692	0.07438	0.05645	0.0862	0.07428	0.09679	0.10406	0.10513	0.08047	0.09305	0.10048	0.09181	0.09665	0.09507	0.10621	0.06023	0.10368	0.11077	0.09567	3.98835	0.04803	0.02287	0.02361	0.06569	0.04346	0.06872	0.05235	0.05431	0.06562	0.07809	0.04383	0.04967	0.07422	0.06283	0.06833	0.05775	0.04033	0.08315	0.08143	0.08549
4.01903	0.06071	0.01906	0.01619	0.01904	0.05311	0.04612	0.05311	0.05401	0.05925	0.07925	0.0709	0.05245	0.07652	0.06843	0.08886	0.09504	0.09526	0.0731	0.08215	0.09094	0.08432	0.09126	0.08838	0.09412	0.05463	0.0943	0.10364	0.08802	4.01903	0.04015	0.0174	0.01622	0.05753	0.03661	0.06128	0.04606	0.04583	0.05495	0.07275	0.03781	0.0413	0.06561	0.05493	0.06192	0.05001	0.03574	0.07344	0.07312	0.07648
4.04971	0.04825	0.01279	0.02401	0.01053	0.04328	0.03848	0.04505	0.04663	0.04872	0.07062	0.06772	0.0494	0.06528	0.06347	0.07972	0.08509	0.08497	0.06576	0.07016	0.08025	0.07707	0.08548	0.08153	0.08068	0.05158	0.08488	0.09475	0.08005	4.04971	0.03099	0.01412	0.00823	0.04782	0.02941	0.05261	0.0379	0.03766	0.04397	0.06482	0.03391	0.03413	0.05512	0.04733	0.0563	0.04267	0.03605	0.06388	0.06397	0.06709
4.08039	0.04894	0.02401	0.03753	0.00273	0.0328	0.02994	0.03633	0.03833	0.03662	0.06216	0.06553	0.04835	0.05381	0.06087	0.07084	0.07536	0.0757	0.0594	0.05893	0.06963	0.07124	0.08066	0.07574	0.06706	0.05243	0.07664	0.08501	0.07293	4.08039	0.02106	0.01592	0.000384463	0.03801	0.02311	0.04389	0.02832	0.03133	0.03437	0.05477	0.03373	0.03121	0.04367	0.0418	0.05261	0.0376	0.04168	0.0562	0.05502	0.05856
4.11107	0.06011	0.03726	0.05083	0.00405	0.0223	0.02102	0.02788	0.03081	0.02352	0.05538	0.06482	0.04983	0.04455	0.06171	0.06434	0.06723	0.06927	0.05513	0.05157	0.06099	0.06793	0.07831	0.07227	0.05523	0.05739	0.07093	0.07588	0.06803	4.11107	0.01097	0.02162	0.00767	0.03067	0.01957	0.03698	0.01819	0.02866	0.02877	0.04344	0.0374	0.03473	0.03303	0.04027	0.05169	0.03676	0.05064	0.05241	0.04771	0.05251
4.14175	0.07429	0.0483	0.06222	0.00918	0.0127	0.01232	0.02096	0.02692	0.01011	0.05173	0.06568	0.05343	0.04104	0.06595	0.06247	0.06209	0.06731	0.05375	0.05145	0.05665	0.06766	0.07945	0.07193	0.04799	0.06535	0.06874	0.06928	0.06635	4.14175	0.00181	0.02843	0.01462	0.02933	0.02028	0.03419	0.00986	0.03018	0.02932	0.0323	0.04341	0.04312	0.02663	0.04327	0.05351	0.04051	0.06067	0.05368	0.04354	0.05038
4.17243	0.08699	0.05616	0.07097	0.01256	0.0069	0.00521	0.01718	0.02897	0.00414	0.05181	0.06765	0.05813	0.04513	0.07244	0.06613	0.06064	0.0701	0.05525	0.05889	0.058	0.07004	0.08406	0.07455	0.04762	0.0747	0.07005	0.067	0.06797	4.17243	0.00784	0.03486	0.02037	0.03461	0.02413	0.03649	0.0112	0.0343	0.03453	0.02421	0.05006	0.0534	0.02824	0.04936	0.05719	0.04714	0.07023	0.05923	0.0432	0.05239
4.20311	0.09622	0.06061	0.07681	0.01413	0.00999	0.00615	0.01715	0.03557	0.01613	0.05473	0.07001	0.06278	0.05443	0.0796	0.07407	0.06235	0.07632	0.05876	0.07072	0.06412	0.07395	0.09107	0.07906	0.05325	0.08402	0.07375	0.06954	0.07189	4.20311	0.01523	0.04019	0.02464	0.04314	0.02894	0.04226	0.01958	0.03894	0.04114	0.02358	0.05611	0.06356	0.03603	0.05647	0.06146	0.05459	0.0783	0.067	0.04587	0.05718
4.23379	0.10122	0.06187	0.07985	0.01411	0.01554	0.01156	0.01906	0.04369	0.02715	0.0588	0.07194	0.06643	0.06537	0.08606	0.08404	0.06574	0.08392	0.06308	0.08365	0.07261	0.07813	0.09899	0.08405	0.06161	0.09227	0.0783	0.07568	0.07662	4.23379	0.02094	0.04401	0.02729	0.0519	0.03332	0.04903	0.02816	0.04271	0.04699	0.03013	0.06082	0.07239	0.04556	0.06302	0.0652	0.06143	0.08427	0.07506	0.04981	0.06287
4.26447	0.10203	0.06065	0.0806	0.01309	0.01987	0.01604	0.02076	0.05131	0.03631	0.06239	0.07274	0.06841	0.07554	0.0908	0.09407	0.06925	0.09115	0.06719	0.09552	0.0812	0.08153	0.10641	0.08825	0.06991	0.09874	0.08232	0.08337	0.08079	4.26447	0.02468	0.04613	0.0283	0.05924	0.0366	0.05508	0.03535	0.04488	0.05103	0.03906	0.06376	0.07918	0.05427	0.06801	0.06761	0.06681	0.08779	0.08207	0.05343	0.06793
4.29515	0.09939	0.05825	0.08001	0.01236	0.02232	0.01894	0.0211	0.05732	0.04321	0.06438	0.07194	0.06832	0.08357	0.09318	0.10279	0.07171	0.09675	0.07041	0.10506	0.08832	0.08351	0.11226	0.09073	0.07649	0.10301	0.08495	0.09079	0.08341	4.29515	0.02635	0.04649	0.02784	0.06427	0.03849	0.0594	0.04055	0.04516	0.05279	0.04748	0.06475	0.08351	0.06094	0.07089	0.06823	0.0703	0.0888	0.08723	0.05575	0.07135
4.32583	0.09477	0.05653	0.07937	0.0137	0.02274	0.02008	0.01967	0.06111	0.04759	0.06416	0.06931	0.06602	0.08866	0.09295	0.10943	0.0725	0.10001	0.07244	0.11153	0.09303	0.08384	0.11584	0.09093	0.0805	0.10493	0.08579	0.09667	0.08389	4.32583	0.02597	0.04516	0.02629	0.06656	0.03891	0.06146	0.04346	0.04357	0.05219	0.05413	0.06384	0.08521	0.06492	0.07143	0.06687	0.07179	0.08748	0.09014	0.05628	0.0726
4.35651	0.09046	0.05757	0.08016	0.0177	0.02128	0.01949	0.0166	0.06239	0.04936	0.06159	0.06491	0.06161	0.09047	0.0902	0.11368	0.07147	0.10066	0.07334	0.11466	0.09481	0.0827	0.11686	0.08867	0.08163	0.10464	0.08499	0.10031	0.08204	4.35651	0.02375	0.04232	0.02431	0.06593	0.03792	0.06107	0.04395	0.04042	0.04944	0.05844	0.06121	0.08431	0.06594	0.06966	0.06363	0.07147	0.08425	0.09071	0.05498	0.07152
4.38719	0.0892	0.06255	0.08351	0.02342	0.0183	0.01735	0.01262	0.06106	0.04861	0.05701	0.05912	0.05546	0.08901	0.08545	0.11567	0.06896	0.09885	0.07344	0.11456	0.09358	0.08064	0.11533	0.08412	0.08002	0.10252	0.08317	0.1015	0.07805	4.38719	0.02011	0.0382	0.02287	0.06244	0.03566	0.0583	0.04206	0.03632	0.04504	0.06025	0.05727	0.08103	0.06395	0.06589	0.05887	0.0698	0.07983	0.08916	0.05222	0.06825
4.41786	0.09317	0.07102	0.08975	0.02979	0.01474	0.01405	0.01014	0.05724	0.04563	0.05134	0.05277	0.04827	0.08464	0.07965	0.11588	0.06574	0.09515	0.07334	0.11175	0.08958	0.07858	0.11168	0.07779	0.07618	0.09926	0.08145	0.10049	0.0725	4.41786	0.01586	0.03308	0.02307	0.0564	0.03233	0.05351	0.03793	0.0323	0.03984	0.05965	0.05258	0.07579	0.05914	0.06066	0.05324	0.0675	0.0752	0.08595	0.04877	0.0633
4.44854	0.10266	0.08148	0.09827	0.03605	0.0128	0.01061	0.01301	0.05127	0.04106	0.04629	0.04726	0.04129	0.07815	0.07425	0.11516	0.06301	0.09055	0.07376	0.10716	0.08346	0.07765	0.10667	0.07063	0.07106	0.09576	0.08123	0.09795	0.06646	4.44854	0.01282	0.02726	0.02548	0.04829	0.02818	0.04735	0.03184	0.02978	0.03516	0.05699	0.04791	0.0692	0.05194	0.05482	0.04771	0.06552	0.07149	0.08182	0.04584	0.0575
4.47922	0.11609	0.09222	0.10791	0.04171	0.01532	0.00965	0.02008	0.0437	0.03602	0.04438	0.04459	0.03647	0.07088	0.07107	0.11459	0.06215	0.08647	0.07537	0.10215	0.0763	0.07888	0.10141	0.06405	0.06606	0.0931	0.08379	0.09495	0.06148	4.47922	0.01381	0.02102	0.02975	0.03895	0.0235	0.04093	0.02416	0.03014	0.03273	0.05293	0.04417	0.06206	0.04307	0.04948	0.04361	0.06487	0.06977	0.07774	0.04487	0.05209
4.5099	0.13111	0.10181	0.11735	0.04645	0.02179	0.01344	0.02859	0.03548	0.03249	0.04769	0.04654	0.03607	0.06481	0.07174	0.1153	0.06422	0.08454	0.0786	0.09839	0.06977	0.08279	0.09726	0.0598	0.06289	0.09228	0.08972	0.09285	0.05941	4.5099	0.01891	0.01459	0.03508	0.02977	0.01871	0.03603	0.01542	0.03361	0.03386	0.04845	0.04228	0.0554	0.03384	0.04595	0.04223	0.06628	0.07066	0.07478	0.04694	0.04865
4.54058	0.14554	0.10915	0.12541	0.05014	0.03009	0.02011	0.03728	0.0284	0.03295	0.05607	0.05319	0.04076	0.06233	0.07678	0.11813	0.06936	0.08606	0.08344	0.0975	0.06594	0.08917	0.09553	0.05944	0.06311	0.09396	0.09864	0.09301	0.06154	4.54058	0.02584	0.00818	0.04074	0.02355	0.01457	0.03483	0.0068	0.03917	0.03835	0.04489	0.04277	0.05039	0.0268	0.04528	0.04416	0.06996	0.07397	0.07389	0.05201	0.04854
4.57126	0.15763	0.11347	0.13115	0.05285	0.03896	0.02788	0.04545	0.02555	0.03849	0.06758	0.06307	0.04896	0.06514	0.08532	0.12337	0.0768	0.09142	0.08951	0.10043	0.06667	0.09721	0.09704	0.06335	0.06723	0.09814	0.10947	0.09624	0.06778	4.57126	0.03314	0.00237	0.04623	0.02408	0.01265	0.03838	0.00716	0.0455	0.04475	0.04366	0.04545	0.04801	0.02604	0.04761	0.04876	0.07548	0.07891	0.07549	0.05912	0.05202
4.60194	0.16611	0.11432	0.13387	0.05479	0.04774	0.03595	0.05264	0.02922	0.04783	0.08022	0.07446	0.05864	0.07297	0.09577	0.13069	0.0853	0.09988	0.09618	0.10701	0.07239	0.10585	0.10176	0.07045	0.07443	0.10425	0.12089	0.10251	0.07679	4.60194	0.0401	0.0052	0.05121	0.03093	0.01445	0.04557	0.01612	0.05159	0.05164	0.04559	0.0496	0.04858	0.03263	0.05208	0.05476	0.08203	0.0844	0.07936	0.06702	0.05809
4.63262	0.1701	0.11153	0.13316	0.05633	0.05593	0.04387	0.0585	0.03766	0.05909	0.09248	0.08604	0.06835	0.08397	0.10654	0.13923	0.09365	0.11005	0.10274	0.1161	0.08187	0.11406	0.1088	0.07907	0.08325	0.11138	0.13167	0.11096	0.08695	4.63262	0.0463	0.01133	0.0555	0.04029	0.01923	0.05444	0.02542	0.05675	0.058	0.05033	0.05435	0.05149	0.04303	0.05744	0.06092	0.08874	0.08943	0.0847	0.07463	0.06527
4.6633	0.1691	0.10518	0.12882	0.0579	0.06317	0.05127	0.06283	0.04805	0.07084	0.10327	0.09686	0.07718	0.0961	0.11635	0.14794	0.10085	0.12046	0.10853	0.12617	0.09324	0.12096	0.1169	0.0877	0.09224	0.11852	0.14076	0.12031	0.09687	4.6633	0.05148	0.01754	0.05899	0.04974	0.02541	0.06347	0.03404	0.06056	0.06322	0.05672	0.05897	0.05564	0.05433	0.06264	0.06635	0.09479	0.09322	0.0905	0.08111	0.07225
4.69398	0.16297	0.09563	0.12093	0.05987	0.06918	0.05788	0.06556	0.05871	0.08214	0.11182	0.10623	0.08451	0.10772	0.12425	0.15575	0.10613	0.12986	0.11298	0.13573	0.10482	0.12584	0.12477	0.09521	0.10026	0.12479	0.14737	0.1293	0.10554	4.69398	0.05547	0.02371	0.06167	0.05815	0.03211	0.0717	0.04161	0.06275	0.06695	0.06354	0.0629	0.05995	0.0651	0.06694	0.07044	0.09956	0.09519	0.09582	0.08589	0.0781
4.72466	0.15187	0.08353	0.10974	0.06244	0.07372	0.06344	0.06673	0.06876	0.09226	0.11757	0.11367	0.08994	0.11767	0.12961	0.16175	0.10897	0.13723	0.11564	0.14359	0.11536	0.12822	0.13132	0.10086	0.10651	0.12947	0.15093	0.13681	0.11225	4.72466	0.05818	0.02976	0.06355	0.06496	0.03881	0.07846	0.04791	0.06321	0.06903	0.06979	0.06577	0.06365	0.07455	0.06988	0.07281	0.10257	0.09502	0.09989	0.08857	0.08219
4.75534	0.13626	0.06982	0.09571	0.06555	0.07659	0.06771	0.06649	0.07769	0.10068	0.12016	0.11881	0.0932	0.12516	0.13201	0.16521	0.10904	0.14188	0.11622	0.14886	0.12396	0.12777	0.13571	0.10416	0.11047	0.13202	0.15109	0.142	0.11649	4.75534	0.05956	0.03557	0.06463	0.06988	0.04514	0.08333	0.0528	0.06193	0.06946	0.07477	0.06734	0.06625	0.08224	0.07125	0.07327	0.10349	0.09256	0.10216	0.08893	0.08413
4.78602	0.11688	0.05592	0.07944	0.06888	0.07767	0.0705	0.06511	0.08513	0.10698	0.11942	0.12142	0.09416	0.12967	0.13126	0.16564	0.1062	0.14335	0.1145	0.15096	0.12999	0.12437	0.13738	0.10484	0.11183	0.13209	0.14777	0.14427	0.118	4.78602	0.05964	0.04094	0.06494	0.07278	0.05078	0.08604	0.05624	0.05902	0.06834	0.07804	0.06744	0.0675	0.08787	0.07099	0.07176	0.10214	0.08781	0.10225	0.08689	0.08373
4.8167	0.09476	0.04408	0.06168	0.07197	0.07688	0.07166	0.06292	0.09085	0.11085	0.11533	0.1214	0.09276	0.13093	0.12735	0.16277	0.10047	0.14142	0.11043	0.14958	0.13306	0.11802	0.13599	0.10283	0.11048	0.12951	0.14106	0.14327	0.11665	4.8167	0.05844	0.04565	0.06445	0.07369	0.05542	0.08643	0.05828	0.05465	0.06588	0.07933	0.066	0.06733	0.09132	0.06917	0.06834	0.09845	0.08091	0.09996	0.08249	0.08095
4.84738	0.0713	0.0377	0.04339	0.07429	0.07419	0.07106	0.0603	0.09469	0.11209	0.10801	0.11875	0.08905	0.12887	0.12044	0.15655	0.09203	0.13611	0.10405	0.14465	0.13297	0.10888	0.1314	0.09816	0.10648	0.12422	0.13134	0.1389	0.11246	4.84738	0.05604	0.04946	0.06314	0.07274	0.05879	0.08448	0.05899	0.04909	0.06234	0.07853	0.06304	0.06577	0.09253	0.06595	0.06316	0.09248	0.07213	0.09526	0.0759	0.0759
4.87806	0.04889	0.0392	0.02606	0.07533	0.06962	0.06864	0.05761	0.09653	0.1106	0.09775	0.11362	0.08318	0.12359	0.11083	0.14711	0.08119	0.12766	0.0955	0.13633	0.12967	0.09725	0.12367	0.09103	0.09999	0.11634	0.1192	0.13127	0.10558	4.87806	0.05253	0.05213	0.06096	0.07016	0.06067	0.08021	0.05854	0.04267	0.05805	0.07567	0.05861	0.06297	0.09155	0.06158	0.05648	0.08435	0.06178	0.08827	0.06737	0.06879
4.90874	0.03325	0.04642	0.01468	0.07467	0.06325	0.0644	0.05515	0.09633	0.10637	0.08492	0.10626	0.07537	0.11535	0.09894	0.1348	0.06834	0.11657	0.08502	0.12499	0.12326	0.08354	0.11299	0.0817	0.09127	0.10609	0.10551	0.12068	0.09627	4.90874	0.04801	0.05346	0.05787	0.06622	0.0609	0.07377	0.05711	0.03588	0.05332	0.07087	0.05287	0.05916	0.08849	0.0563	0.04861	0.07432	0.05027	0.07927	0.05724	0.05993
4.93942	0.03485	0.0554	0.02017	0.07204	0.05523	0.05841	0.05309	0.09408	0.09952	0.07002	0.09711	0.06597	0.10458	0.08533	0.12012	0.05399	0.10358	0.07294	0.11116	0.11398	0.06833	0.09972	0.07051	0.08068	0.09383	0.09152	0.10767	0.08487	4.93942	0.04265	0.05329	0.05384	0.06129	0.05939	0.06535	0.05492	0.02937	0.04847	0.06439	0.04607	0.0546	0.08351	0.0504	0.03998	0.06269	0.03803	0.06868	0.04589	0.04971
4.9701	0.04996	0.06355	0.03299	0.0673	0.04576	0.0508	0.05144	0.08985	0.09026	0.05362	0.08676	0.05545	0.0918	0.07068	0.10376	0.03873	0.08979	0.05969	0.09558	0.10221	0.0524	0.08432	0.05788	0.06861	0.08002	0.07891	0.09295	0.07184	4.9701	0.03668	0.05155	0.04893	0.05576	0.05613	0.05523	0.05221	0.02419	0.04379	0.05658	0.03857	0.04965	0.07684	0.04413	0.03115	0.04986	0.0255	0.05718	0.03381	0.03858
5.00078	0.06765	0.06957	0.04529	0.06045	0.03513	0.04177	0.05007	0.08375	0.0789	0.03641	0.07608	0.04456	0.07771	0.05587	0.08662	0.02337	0.0768	0.04581	0.07922	0.08846	0.03708	0.06737	0.04426	0.05546	0.06531	0.06989	0.07756	0.05769	5.00078	0.03047	0.04826	0.04326	0.05005	0.05124	0.04371	0.04923	0.02176	0.03953	0.04789	0.03105	0.04467	0.06872	0.03772	0.02304	0.0363	0.01322	0.0458	0.0216	0.02712
5.03146	0.08372	0.07283	0.05549	0.05165	0.02376	0.03163	0.04874	0.07599	0.06588	0.01944	0.06624	0.03458	0.06317	0.04224	0.06988	0.01021	0.06682	0.03212	0.06338	0.07343	0.02555	0.04961	0.03021	0.04167	0.05063	0.06651	0.06294	0.04313	5.03146	0.02471	0.04353	0.03705	0.04463	0.0449	0.03118	0.04623	0.02292	0.03589	0.03896	0.02466	0.04009	0.05944	0.03137	0.01745	0.02282	0.00362	0.0364	0.01085	0.01632
5.06214	0.09664	0.07309	0.06315	0.04122	0.01255	0.0208	0.04723	0.06685	0.05175	0.00848	0.05877	0.02787	0.0494	0.03212	0.05529	0.01251	0.06235	0.02038	0.05005	0.05813	0.0244	0.03215	0.01668	0.02764	0.03758	0.06923	0.05127	0.0293	5.06214	0.02069	0.03757	0.03074	0.03995	0.03743	0.01808	0.04341	0.02685	0.03301	0.03073	0.02143	0.03635	0.04931	0.02525	0.01692	0.01186	0.01103	0.0319	0.00966	0.00959
5.09282	0.10576	0.07039	0.06815	0.02965	0.00741	0.01021	0.04534	0.05676	0.03736	0.01907	0.05525	0.02746	0.03833	0.02897	0.04539	0.02496	0.06453	0.01573	0.04206	0.04429	0.03381	0.01808	0.00853	0.01378	0.02928	0.07637	0.04539	0.01907	5.09282	0.02014	0.03075	0.02505	0.03642	0.02933	0.00558	0.04096	0.03201	0.03095	0.02475	0.02302	0.03384	0.03872	0.01957	0.02112	0.01325	0.02075	0.03441	0.01878	0.01358
5.1235	0.11085	0.06497	0.07057	0.01785	0.01613	0.00686	0.04293	0.04637	0.02434	0.03372	0.05634	0.03317	0.03283	0.03347	0.04269	0.03713	0.07199	0.02176	0.04172	0.03518	0.04657	0.01792	0.01628	0.00112	0.02956	0.08542	0.04683	0.01886	5.1235	0.02352	0.02368	0.02118	0.03429	0.02138	0.00984	0.03901	0.03729	0.02969	0.02301	0.02838	0.03276	0.02813	0.01465	0.02711	0.02401	0.02926	0.04208	0.02874	0.02197
5.15418	0.11193	0.05722	0.07066	0.00938	0.02717	0.01597	0.04	0.03675	0.01745	0.04719	0.06118	0.04173	0.0346	0.04173	0.04679	0.04768	0.08205	0.03155	0.04758	0.03491	0.05915	0.0302	0.028	0.01225	0.03705	0.09435	0.05363	0.02758	5.15418	0.02938	0.01747	0.02045	0.03353	0.01524	0.02219	0.03758	0.04206	0.02916	0.02589	0.03526	0.033	0.01839	0.01124	0.03303	0.03541	0.03621	0.0517	0.03774	0.03009
5.18486	0.10924	0.04766	0.06877	0.01421	0.03764	0.02617	0.0366	0.02978	0.02235	0.05866	0.06801	0.05063	0.04128	0.05046	0.05432	0.05616	0.09245	0.04107	0.05596	0.04283	0.07024	0.04397	0.03908	0.0237	0.04705	0.10178	0.06245	0.03822	5.18486	0.03616	0.01438	0.02292	0.03381	0.01394	0.03387	0.03661	0.04593	0.02921	0.03137	0.04218	0.03418	0.01193	0.01051	0.03808	0.04576	0.04147	0.06125	0.04531	0.03692
5.21553	0.10321	0.03689	0.06534	0.02488	0.04688	0.03552	0.03289	0.02797	0.03293	0.06775	0.07517	0.05857	0.04945	0.05813	0.06224	0.06234	0.10168	0.04909	0.06418	0.05424	0.07923	0.05639	0.04876	0.03383	0.05679	0.10687	0.07092	0.04811	5.21553	0.04293	0.01628	0.0272	0.03467	0.0179	0.04427	0.03596	0.04866	0.02966	0.03748	0.04836	0.03582	0.01332	0.01259	0.0419	0.05451	0.04496	0.06965	0.05122	0.04208
5.24621	0.09438	0.02555	0.06084	0.03531	0.0545	0.04349	0.02908	0.03187	0.04383	0.07426	0.08144	0.06482	0.05707	0.06402	0.06885	0.06611	0.10879	0.05512	0.07082	0.06594	0.08577	0.0666	0.05668	0.04245	0.06506	0.10914	0.07773	0.05634	5.24621	0.04912	0.02131	0.03189	0.03563	0.0237	0.05303	0.03544	0.05014	0.03029	0.04312	0.05333	0.03746	0.0199	0.01614	0.04429	0.06135	0.04669	0.07629	0.05534	0.04539
5.27689	0.0834	0.01441	0.05574	0.04427	0.06023	0.04973	0.02542	0.03904	0.05336	0.07807	0.08605	0.06895	0.06319	0.06781	0.07331	0.06748	0.11327	0.05889	0.07521	0.07638	0.08966	0.0742	0.06265	0.04943	0.07124	0.10839	0.08219	0.06249	5.27689	0.05434	0.02696	0.03609	0.03631	0.02918	0.05991	0.03486	0.05028	0.03089	0.04772	0.0568	0.03876	0.02707	0.02009	0.04518	0.06613	0.04671	0.08083	0.05765	0.04676
5.30757	0.07097	0.00513	0.05045	0.05123	0.06388	0.05401	0.02214	0.04701	0.06084	0.0792	0.0885	0.07071	0.06736	0.06938	0.07524	0.06652	0.11485	0.0603	0.07705	0.08474	0.09084	0.07895	0.06654	0.05465	0.07502	0.1046	0.08399	0.06634	5.30757	0.05833	0.03199	0.0393	0.03642	0.03346	0.06469	0.03403	0.04909	0.03127	0.05099	0.05863	0.03946	0.03339	0.02391	0.0446	0.06876	0.04514	0.0831	0.05817	0.04622
5.33825	0.05778	0.00792	0.04528	0.05583	0.06537	0.05619	0.01947	0.05438	0.06594	0.07777	0.08855	0.06998	0.0694	0.06876	0.07454	0.06342	0.11349	0.05936	0.07627	0.09058	0.08935	0.08078	0.0683	0.05808	0.07628	0.09794	0.08303	0.0678	5.33825	0.0609	0.03584	0.04124	0.0358	0.03613	0.06727	0.03281	0.04662	0.03124	0.05279	0.05878	0.0394	0.03838	0.02733	0.04263	0.06927	0.04215	0.08306	0.057	0.04382
5.36893	0.04453	0.01542	0.04036	0.05789	0.06475	0.0562	0.01749	0.0604	0.06849	0.07396	0.08611	0.06677	0.06929	0.06606	0.0713	0.05843	0.10933	0.05618	0.07299	0.09363	0.08533	0.07972	0.06796	0.05971	0.07502	0.0887	0.07943	0.0669	5.36893	0.06195	0.03821	0.04177	0.03437	0.03699	0.06763	0.03112	0.04299	0.03067	0.05309	0.0573	0.03851	0.04177	0.03016	0.03941	0.06775	0.03794	0.0808	0.0543	0.03973
5.39961	0.03185	0.02147	0.03568	0.05736	0.06215	0.05411	0.01612	0.06461	0.06848	0.06807	0.08126	0.06121	0.06716	0.06149	0.06575	0.05189	0.10265	0.05097	0.06743	0.09381	0.07901	0.0759	0.0656	0.05959	0.07137	0.0773	0.07339	0.06375	5.39961	0.06145	0.03895	0.04088	0.03211	0.03598	0.06583	0.02891	0.03836	0.02949	0.05193	0.05433	0.03677	0.04347	0.03226	0.03516	0.06437	0.03278	0.07648	0.05029	0.03413
5.43029	0.02032	0.02551	0.03109	0.05431	0.0579	0.05004	0.01518	0.06678	0.06599	0.06046	0.0742	0.05359	0.06321	0.05531	0.05822	0.0442	0.09386	0.04401	0.05992	0.09114	0.07071	0.06955	0.0614	0.05781	0.06554	0.06425	0.06525	0.05856	5.43029	0.05942	0.03806	0.03863	0.02911	0.03315	0.06202	0.02619	0.03294	0.02765	0.04943	0.0501	0.0342	0.04345	0.03357	0.03011	0.05938	0.02697	0.07038	0.04527	0.02728
5.46097	0.01056	0.02742	0.02634	0.04896	0.05245	0.04421	0.01446	0.06681	0.06123	0.05157	0.06524	0.04429	0.05774	0.04784	0.04913	0.03588	0.08352	0.03567	0.05085	0.08576	0.06082	0.06097	0.05557	0.05453	0.05785	0.05018	0.05542	0.05161	5.46097	0.05596	0.03559	0.03517	0.02553	0.02865	0.05645	0.02304	0.02698	0.02521	0.04574	0.0449	0.03089	0.04177	0.03403	0.02456	0.05307	0.02092	0.06283	0.03959	0.01948
5.49165	0.00453	0.02722	0.02124	0.04165	0.0465	0.03693	0.01386	0.06472	0.05451	0.04191	0.05478	0.03395	0.05113	0.03943	0.03896	0.02761	0.07229	0.02639	0.04068	0.07791	0.04985	0.05056	0.04838	0.04995	0.04865	0.03593	0.04437	0.04327	5.49165	0.05122	0.03173	0.03072	0.0217	0.0227	0.04946	0.01957	0.02079	0.02226	0.04105	0.03912	0.02696	0.03855	0.03366	0.01884	0.04577	0.01525	0.05425	0.03373	0.01111
5.52233	0.00711	0.02509	0.01575	0.03289	0.04104	0.02856	0.01346	0.06062	0.04618	0.03213	0.04331	0.02376	0.04382	0.03044	0.02829	0.02054	0.06098	0.01672	0.02992	0.06793	0.03843	0.03875	0.04018	0.04429	0.03837	0.02298	0.03259	0.03398	5.52233	0.04541	0.02673	0.02556	0.0182	0.0156	0.04148	0.01597	0.01478	0.01902	0.03559	0.03319	0.02256	0.034	0.03249	0.01333	0.03784	0.01118	0.04509	0.02828	0.00347
5.55301	0.01137	0.02133	0.01022	0.02359	0.03734	0.01957	0.01352	0.05472	0.0367	0.02322	0.03142	0.0168	0.03644	0.02125	0.01798	0.01673	0.0506	0.00799	0.01932	0.05619	0.02758	0.02609	0.03133	0.03788	0.02745	0.01565	0.02061	0.02431	5.55301	0.03877	0.02095	0.02001	0.01597	0.00769	0.03313	0.01253	0.00963	0.01583	0.0296	0.02766	0.01788	0.02835	0.03063	0.00863	0.02965	0.01066	0.03591	0.02402	0.00773
5.58369	0.01459	0.01646	0.00693	0.01582	0.03658	0.01071	0.01432	0.0473	0.02658	0.01703	0.02	0.01857	0.0298	0.0122	0.01031	0.01794	0.0424	0.00742	0.01067	0.04315	0.0194	0.01338	0.02234	0.03105	0.01635	0.01985	0.00906	0.01525	5.58369	0.03156	0.01492	0.01444	0.01606	0.00105	0.02533	0.00974	0.00695	0.01321	0.02333	0.02311	0.01316	0.02195	0.02818	0.00601	0.02157	0.01357	0.02737	0.02179	0.0161
5.61437	0.0169	0.01143	0.01024	0.01479	0.03901	0.00553	0.01603	0.03868	0.01653	0.01625	0.01149	0.02719	0.02506	0.00364	0.0114	0.02261	0.03768	0.01505	0.01033	0.02928	0.01788	0.006	0.01396	0.02427	0.0057	0.02964	0.00389	0.00974	5.61437	0.02406	0.00982	0.00934	0.01859	0.00923	0.01968	0.0083	0.00815	0.01189	0.01699	0.02013	0.00874	0.01519	0.0253	0.00661	0.01393	0.01765	0.02045	0.02195	0.02415
5.64505	0.01889	0.00873	0.01711	0.02173	0.04374	0.01093	0.01853	0.02924	0.00843	0.02029	0.01252	0.0375	0.02345	0.00418	0.01852	0.02822	0.03694	0.02292	0.01764	0.01507	0.02333	0.01551	0.00856	0.01821	0.00544	0.03963	0.01295	0.01264	5.64505	0.01658	0.00855	0.00569	0.02265	0.01742	0.01835	0.00865	0.01103	0.01229	0.01081	0.01893	0.00544	0.00887	0.02218	0.00863	0.00705	0.02159	0.01654	0.0239	0.03147
5.67573	0.02119	0.01137	0.02479	0.03125	0.04951	0.01855	0.02156	0.01936	0.00937	0.0258	0.02029	0.04741	0.02519	0.01097	0.02597	0.03347	0.03923	0.02974	0.02579	0.00158	0.0312	0.02714	0.01063	0.01397	0.01447	0.0483	0.02146	0.01952	5.67573	0.00951	0.01214	0.00536	0.0273	0.02503	0.02151	0.01022	0.01368	0.01403	0.00497	0.0191	0.00515	0.00587	0.01899	0.01033	0.00168	0.02485	0.01648	0.02665	0.03783
5.70641	0.02423	0.01696	0.03248	0.04076	0.05523	0.02548	0.02482	0.00949	0.01672	0.03089	0.02851	0.05609	0.02906	0.01659	0.03235	0.0378	0.04285	0.03511	0.03313	0.01275	0.03889	0.03787	0.01658	0.01293	0.02244	0.05512	0.02839	0.02635	5.70641	0.00431	0.01726	0.00742	0.03192	0.03178	0.02672	0.01214	0.01544	0.01631	0.000429718	0.01983	0.00749	0.00945	0.01596	0.01113	0.00415	0.02717	0.01891	0.02935	0.04309
5.73709	0.02809	0.02297	0.03976	0.04933	0.06017	0.03117	0.02801	0.00191	0.02416	0.0348	0.03562	0.0631	0.03366	0.02093	0.03724	0.04097	0.04637	0.03886	0.03922	0.02533	0.04543	0.04716	0.02256	0.01489	0.02895	0.05989	0.03352	0.03209	5.73709	0.00636	0.02219	0.00943	0.03616	0.03746	0.03207	0.01391	0.01612	0.01853	0.00518	0.02038	0.01025	0.01483	0.01327	0.01085	0.00763	0.02845	0.02184	0.0315	0.04716
5.76777	0.03254	0.02844	0.04633	0.0565	0.06388	0.03537	0.03091	0.00959	0.0305	0.03721	0.0412	0.06818	0.0381	0.02396	0.04048	0.04289	0.04897	0.04092	0.04393	0.03665	0.0504	0.05474	0.02764	0.01805	0.03382	0.06255	0.03675	0.03638	5.76777	0.01146	0.02635	0.01061	0.0398	0.04193	0.03664	0.01527	0.01564	0.02031	0.00933	0.02032	0.01265	0.01983	0.0111	0.00949	0.00993	0.02864	0.02418	0.03284	0.05004
5.79845	0.03719	0.03294	0.05195	0.06201	0.06607	0.03797	0.03333	0.01763	0.03539	0.03802	0.0451	0.0712	0.04189	0.02571	0.04205	0.0436	0.05021	0.04133	0.04719	0.04642	0.05361	0.06041	0.03151	0.02107	0.037	0.06317	0.03808	0.0391	5.79845	0.01628	0.02945	0.01076	0.04274	0.04512	0.04001	0.01618	0.01406	0.02147	0.01285	0.01943	0.01446	0.02396	0.00956	0.00712	0.01105	0.02778	0.02547	0.03327	0.05179
5.82913	0.04166	0.03623	0.05643	0.06573	0.06664	0.03893	0.03512	0.02459	0.03873	0.03726	0.04734	0.07216	0.04478	0.02632	0.04201	0.0432	0.04995	0.04023	0.04906	0.05446	0.05503	0.06412	0.03409	0.02336	0.0385	0.06192	0.0376	0.04026	5.82913	0.02043	0.03138	0.00987	0.04494	0.04707	0.04204	0.01663	0.01151	0.02195	0.01575	0.01769	0.01564	0.02704	0.00862	0.00399	0.01118	0.02595	0.02562	0.03282	0.05254
5.85981	0.0456	0.03818	0.05967	0.06765	0.06559	0.03831	0.03619	0.03025	0.04053	0.03504	0.04805	0.07117	0.04667	0.02598	0.0405	0.04184	0.04824	0.03787	0.04963	0.06066	0.05471	0.06588	0.03539	0.02468	0.03843	0.05904	0.0355	0.03999	5.85981	0.02387	0.03208	0.00803	0.04644	0.04788	0.04275	0.01674	0.00831	0.02179	0.01812	0.01519	0.0162	0.029	0.00808	0.00184	0.01066	0.02325	0.0247	0.03162	0.05249
5.89049	0.04878	0.03879	0.06162	0.06782	0.06304	0.03625	0.03649	0.03453	0.04087	0.0316	0.04744	0.06841	0.04756	0.02497	0.03773	0.03975	0.04526	0.03462	0.04904	0.06501	0.05278	0.06581	0.03549	0.02493	0.03695	0.05481	0.03205	0.03856	5.89049	0.02664	0.03157	0.00541	0.04737	0.04776	0.04229	0.01666	0.00542	0.02112	0.02001	0.01216	0.01621	0.02991	0.00771	0.00538	0.0101	0.01984	0.02295	0.02994	0.05186
5.92117	0.05102	0.03811	0.06233	0.06642	0.0592	0.03296	0.03601	0.03738	0.03996	0.02725	0.04578	0.06418	0.04751	0.02365	0.03401	0.03718	0.04127	0.031	0.04749	0.06757	0.04948	0.06413	0.03452	0.02413	0.03432	0.04959	0.0276	0.03633	5.92117	0.02883	0.02994	0.00246	0.04788	0.04696	0.0409	0.01659	0.0057	0.02019	0.0215	0.00901	0.01576	0.02987	0.00731	0.01014	0.01029	0.01592	0.02074	0.02812	0.05094
5.95185	0.05226	0.03631	0.0619	0.06365	0.05435	0.02872	0.03477	0.03883	0.03803	0.02246	0.04341	0.05887	0.04662	0.02242	0.02972	0.03442	0.03666	0.0277	0.04515	0.06845	0.04505	0.06114	0.03267	0.02238	0.03083	0.04375	0.02269	0.03383	5.95185	0.03055	0.0273	0.00265	0.04817	0.04581	0.03897	0.01671	0.00957	0.01934	0.02265	0.00667	0.01497	0.02912	0.00676	0.01505	0.01181	0.01173	0.01859	0.0266	0.05
5.98253	0.05253	0.03363	0.06049	0.05979	0.04887	0.02396	0.03284	0.03898	0.03542	0.01803	0.04071	0.05294	0.04502	0.02165	0.02537	0.03178	0.0319	0.02555	0.04224	0.06784	0.03985	0.05727	0.03015	0.01981	0.02685	0.0377	0.01812	0.03169	5.98253	0.03192	0.02381	0.00625	0.04842	0.04467	0.03694	0.0172	0.01452	0.01899	0.02348	0.00673	0.01401	0.02793	0.00605	0.01984	0.01452	0.00769	0.01719	0.02586	0.04927
6.0132	0.05192	0.03039	0.05834	0.05516	0.04318	0.01928	0.0303	0.03795	0.03249	0.01525	0.03806	0.04693	0.04287	0.02161	0.02166	0.02952	0.02757	0.02525	0.03896	0.06597	0.03426	0.05307	0.02718	0.01659	0.02281	0.03186	0.01522	0.03055	6.0132	0.03302	0.01967	0.0101	0.04879	0.04384	0.03528	0.0181	0.01962	0.01949	0.02397	0.00917	0.013	0.02667	0.00524	0.02427	0.01792	0.00499	0.01716	0.02621	0.04891
6.04388	0.05058	0.02701	0.05571	0.05011	0.0378	0.01565	0.02728	0.03591	0.02968	0.01555	0.03579	0.04149	0.04036	0.02231	0.01948	0.02787	0.02434	0.02688	0.03551	0.0631	0.02874	0.04919	0.02401	0.01293	0.01921	0.02672	0.01537	0.03085	6.04388	0.03394	0.01514	0.01375	0.04939	0.04356	0.0344	0.01938	0.0245	0.02097	0.02409	0.01243	0.0121	0.02569	0.00445	0.02816	0.02151	0.00589	0.01861	0.0277	0.04897
6.07456	0.04874	0.02398	0.05291	0.04498	0.03325	0.01441	0.02391	0.03306	0.02738	0.01874	0.03415	0.03728	0.03764	0.02356	0.01947	0.02695	0.02281	0.02989	0.03205	0.05949	0.02388	0.04637	0.02084	0.00908	0.0166	0.02276	0.01838	0.03262	6.07456	0.0347	0.01056	0.01696	0.0502	0.0439	0.0345	0.02091	0.0289	0.02326	0.02378	0.01567	0.01141	0.02532	0.00384	0.03136	0.02494	0.00911	0.02113	0.03005	0.04938
6.10524	0.04661	0.02185	0.05023	0.04016	0.03005	0.01609	0.02037	0.02959	0.02595	0.02335	0.03323	0.03483	0.03491	0.02504	0.02144	0.0267	0.02313	0.03351	0.02875	0.05541	0.02035	0.04524	0.01787	0.00545	0.01537	0.02038	0.02273	0.03548	6.10524	0.03533	0.00668	0.01956	0.05115	0.0448	0.03547	0.02256	0.03265	0.02607	0.02299	0.01853	0.01096	0.02568	0.00355	0.03377	0.02794	0.01263	0.02411	0.03286	0.05001
6.13592	0.04444	0.02105	0.04793	0.03597	0.02844	0.01964	0.0169	0.02572	0.0255	0.02825	0.03296	0.03428	0.03231	0.02646	0.02453	0.02697	0.02486	0.0371	0.02573	0.0511	0.01876	0.0461	0.01526	0.00345	0.01545	0.01964	0.02726	0.03889	6.13592	0.03581	0.00566	0.02143	0.0521	0.04604	0.03701	0.02418	0.03562	0.02905	0.02167	0.02087	0.01075	0.0267	0.00359	0.03533	0.03034	0.01587	0.02707	0.03573	0.05067
6.1666	0.0424	0.02161	0.04618	0.03271	0.02827	0.02378	0.01382	0.02165	0.02591	0.03283	0.03313	0.03528	0.02998	0.0276	0.0279	0.02756	0.02729	0.04023	0.02311	0.04677	0.01917	0.04878	0.0131	0.00512	0.0163	0.02017	0.03137	0.04237	6.1666	0.03611	0.00831	0.02248	0.05287	0.04739	0.03868	0.02567	0.03774	0.03194	0.0198	0.02261	0.01068	0.02814	0.00377	0.03604	0.03203	0.01862	0.02968	0.03834	0.05118
6.19728	0.04064	0.02313	0.04503	0.03052	0.02903	0.02778	0.01164	0.01755	0.02687	0.03675	0.03353	0.03717	0.02801	0.0283	0.03098	0.02824	0.02982	0.04264	0.02098	0.04258	0.0209	0.05276	0.01145	0.0081	0.01727	0.0214	0.03474	0.04555	6.19728	0.03622	0.01204	0.02269	0.05329	0.04858	0.04009	0.02694	0.03897	0.03451	0.01739	0.02375	0.01067	0.02968	0.00391	0.03594	0.03295	0.0208	0.03173	0.04043	0.05138
6.22796	0.03917	0.02506	0.04442	0.02938	0.03013	0.03125	0.01095	0.01363	0.02803	0.03984	0.03396	0.03929	0.02644	0.0285	0.03341	0.02887	0.03208	0.04419	0.01937	0.03864	0.02316	0.05739	0.01027	0.01099	0.01793	0.02283	0.03721	0.04823	6.22796	0.03611	0.01567	0.02208	0.05321	0.0494	0.04094	0.02793	0.03932	0.03663	0.01449	0.02434	0.01063	0.03105	0.00384	0.03514	0.03309	0.02237	0.03313	0.04185	0.05117
6.25864	0.03798	0.02692	0.04416	0.02909	0.03109	0.034	0.0119	0.01011	0.0291	0.04201	0.03427	0.04119	0.02526	0.02819	0.03498	0.02935	0.03388	0.04483	0.01831	0.03505	0.02538	0.06211	0.0095	0.0135	0.01804	0.02418	0.03874	0.0503	6.25864	0.0358	0.0188	0.02072	0.05255	0.04971	0.04102	0.0286	0.03885	0.03819	0.01118	0.02447	0.01049	0.03204	0.00347	0.03376	0.03249	0.02333	0.03385	0.0425	0.0505
6.28932	0.03697	0.02837	0.04402	0.02937	0.0316	0.03596	0.01402	0.00732	0.02988	0.04323	0.0344	0.04259	0.0244	0.02739	0.03554	0.02961	0.03514	0.0446	0.01776	0.03185	0.02728	0.06649	0.00907	0.01553	0.01751	0.02532	0.03934	0.05174	6.28932	0.03529	0.02129	0.01872	0.05128	0.04942	0.04024	0.02889	0.03766	0.03916	0.0076	0.02425	0.01024	0.03252	0.00276	0.03199	0.03125	0.0237	0.03392	0.04233	0.04935
6.32	0.03602	0.0292	0.04378	0.02992	0.03153	0.0371	0.01667	0.00588	0.03026	0.04353	0.03435	0.04336	0.02377	0.02617	0.03506	0.02963	0.03585	0.04359	0.01763	0.02912	0.02876	0.07023	0.00894	0.01706	0.01637	0.02623	0.03908	0.05259	6.32	0.03461	0.02303	0.01622	0.04943	0.04851	0.03859	0.02879	0.03589	0.03951	0.00397	0.0238	0.00986	0.03242	0.00171	0.03001	0.02947	0.02352	0.03343	0.04134	0.04778
6.35068	0.03505	0.02929	0.04326	0.0305	0.03085	0.03748	0.01948	0.00623	0.03021	0.04298	0.03413	0.04351	0.02326	0.0246	0.03352	0.02943	0.03607	0.04193	0.01781	0.02694	0.02985	0.07311	0.00911	0.01812	0.01473	0.02693	0.03808	0.05295	6.35068	0.0338	0.024	0.01337	0.04712	0.047	0.03614	0.02827	0.03372	0.03929	0.00171	0.02324	0.00937	0.03173	0.000514838	0.02804	0.02732	0.02286	0.03252	0.03959	0.04586
6.38136	0.03401	0.0286	0.04233	0.03096	0.02964	0.03716	0.02221	0.00775	0.02973	0.04166	0.03379	0.0431	0.02276	0.02275	0.03096	0.02901	0.03589	0.03979	0.01817	0.02543	0.03064	0.07503	0.00956	0.01875	0.01274	0.02745	0.03646	0.05293	6.38136	0.03291	0.02418	0.01034	0.04455	0.04497	0.03307	0.0273	0.03136	0.03856	0.00427	0.02266	0.00878	0.03049	0.00157	0.02625	0.02498	0.02178	0.03137	0.03716	0.04368
6.41204	0.03289	0.02713	0.04092	0.0312	0.02805	0.03625	0.02474	0.00963	0.02887	0.03969	0.03338	0.04226	0.02222	0.02069	0.02746	0.02842	0.03539	0.03735	0.01861	0.0247	0.03128	0.07592	0.01029	0.019	0.01066	0.02783	0.0344	0.05265	6.41204	0.03196	0.02361	0.00732	0.04198	0.04254	0.02963	0.02586	0.02902	0.03741	0.00749	0.02213	0.00814	0.02879	0.00352	0.02477	0.02264	0.02035	0.03018	0.03416	0.04136
6.44272	0.03174	0.02494	0.03901	0.03116	0.02629	0.03488	0.02701	0.01149	0.0277	0.03718	0.03292	0.04114	0.02156	0.01846	0.02315	0.02768	0.03466	0.03477	0.01904	0.02482	0.03189	0.07578	0.01125	0.01894	0.00877	0.02808	0.03203	0.0522	6.44272	0.031	0.02237	0.00451	0.03971	0.03983	0.02615	0.02393	0.02692	0.03595	0.01037	0.02168	0.00747	0.02672	0.00569	0.02365	0.02052	0.01867	0.02916	0.03073	0.03898
6.4734	0.03065	0.02213	0.03665	0.03083	0.02459	0.03315	0.02897	0.01318	0.02629	0.03424	0.03245	0.03989	0.02076	0.01609	0.01817	0.02683	0.0338	0.0322	0.01943	0.02573	0.03258	0.07465	0.0124	0.01864	0.00744	0.02822	0.02953	0.05164	6.4734	0.03004	0.02058	0.00218	0.03808	0.037	0.02307	0.02153	0.02524	0.0343	0.01272	0.0213	0.0068	0.02442	0.008	0.02283	0.0188	0.0168	0.02849	0.02705	0.03665
6.50408	0.02971	0.01884	0.03392	0.03021	0.02318	0.03121	0.0306	0.01463	0.02472	0.03098	0.03198	0.03862	0.01983	0.01359	0.01269	0.02593	0.03284	0.02975	0.01973	0.0273	0.03342	0.07261	0.01371	0.01815	0.00689	0.02825	0.02701	0.05101	6.50408	0.02909	0.0184	0.00153	0.03733	0.03422	0.02087	0.01866	0.02408	0.0326	0.01443	0.02095	0.00618	0.02201	0.01036	0.0222	0.01764	0.01481	0.02826	0.02328	0.03441
6.53476	0.02899	0.01528	0.03093	0.02929	0.02227	0.02916	0.03188	0.0158	0.02304	0.0275	0.03151	0.03745	0.01877	0.01099	0.00692	0.02501	0.03182	0.02747	0.01996	0.02929	0.03441	0.06975	0.01516	0.01753	0.00699	0.02818	0.02459	0.05029	6.53476	0.02817	0.0161	0.00269	0.03755	0.03164	0.01993	0.01537	0.02341	0.03097	0.01546	0.02059	0.00566	0.01964	0.01271	0.02157	0.01707	0.01278	0.02847	0.01966	0.03231
6.56544	0.02851	0.01176	0.02782	0.0281	0.02195	0.0271	0.03281	0.01666	0.02132	0.0239	0.03106	0.0364	0.01763	0.00827	0.0011	0.02414	0.03076	0.02534	0.02013	0.03146	0.03548	0.06621	0.01676	0.01679	0.0073	0.02802	0.02233	0.04946	6.56544	0.02729	0.01404	0.00374	0.03861	0.02939	0.0203	0.01176	0.0231	0.02956	0.01582	0.0202	0.00529	0.01743	0.01496	0.02079	0.01703	0.01077	0.02902	0.01641	0.03034
6.59612	0.02822	0.00889	0.02474	0.02668	0.0222	0.02511	0.03339	0.01717	0.01957	0.0203	0.03065	0.03548	0.01646	0.00549	0.00469	0.02337	0.02964	0.02329	0.02027	0.0336	0.03654	0.06213	0.01851	0.01596	0.00742	0.02782	0.02026	0.04848	6.59612	0.02647	0.01271	0.00434	0.04026	0.02755	0.0216	0.00801	0.02296	0.02844	0.0156	0.01976	0.00512	0.01547	0.01707	0.01973	0.01736	0.00885	0.02972	0.01384	0.02851
6.6268	0.02803	0.0077	0.02184	0.02506	0.0229	0.02327	0.03363	0.01731	0.01783	0.01688	0.03033	0.03468	0.01531	0.00278	0.01008	0.02277	0.02845	0.02125	0.02042	0.03553	0.03749	0.05766	0.02042	0.01504	0.00711	0.02761	0.0184	0.04733	6.6268	0.02574	0.01254	0.00448	0.04215	0.02613	0.02329	0.00471	0.02276	0.0277	0.01496	0.01928	0.0052	0.01383	0.01897	0.0183	0.0179	0.00707	0.03037	0.01222	0.02677
6.65748	0.02783	0.00877	0.01929	0.02331	0.02387	0.02161	0.03354	0.01705	0.01611	0.01396	0.03015	0.03394	0.01424	0.00163	0.01494	0.02236	0.02718	0.01914	0.0206	0.0371	0.03823	0.05299	0.02247	0.01402	0.00637	0.02746	0.01675	0.04601	6.65748	0.02512	0.01355	0.00427	0.04397	0.0251	0.0249	0.00419	0.02232	0.02736	0.01414	0.01876	0.00553	0.01251	0.02063	0.01646	0.01849	0.00551	0.03075	0.01169	0.0251
6.68816	0.02748	0.01112	0.0172	0.02148	0.02496	0.02019	0.03314	0.01638	0.01443	0.01215	0.03015	0.03323	0.01331	0.00395	0.01909	0.02219	0.02582	0.01696	0.02083	0.03824	0.03865	0.04828	0.02463	0.01288	0.00552	0.02741	0.0153	0.04452	6.68816	0.02465	0.01535	0.00394	0.04544	0.02436	0.0261	0.00716	0.02151	0.0274	0.01351	0.01826	0.00611	0.01147	0.02201	0.01421	0.01906	0.00428	0.03069	0.01206	0.02349
6.71884	0.0269	0.01369	0.01569	0.01966	0.02606	0.01906	0.03245	0.0153	0.01282	0.01215	0.03036	0.03254	0.01257	0.00679	0.02238	0.02224	0.02439	0.01484	0.02115	0.03888	0.0387	0.04371	0.02685	0.01159	0.00555	0.02752	0.01406	0.04293	6.71884	0.02437	0.01744	0.00387	0.04637	0.02377	0.02668	0.01094	0.02024	0.02776	0.01342	0.01781	0.00689	0.01061	0.02309	0.01161	0.01956	0.0035	0.03006	0.01295	0.02195
6.74952	0.02602	0.01593	0.01481	0.01791	0.0271	0.01827	0.03151	0.01382	0.01138	0.01411	0.03079	0.03188	0.01209	0.00961	0.02472	0.02251	0.02292	0.01313	0.02159	0.03902	0.03834	0.03947	0.02907	0.01016	0.00745	0.02782	0.01307	0.04129	6.74952	0.02429	0.01944	0.00443	0.04662	0.02323	0.02655	0.01464	0.01849	0.02838	0.0141	0.01743	0.00786	0.00981	0.02387	0.0087	0.01999	0.0033	0.02877	0.01401	0.02047
6.7802	0.02483	0.01754	0.01457	0.01632	0.02807	0.01789	0.03036	0.01197	0.01025	0.01744	0.03141	0.03126	0.01189	0.01232	0.02604	0.02297	0.02147	0.01248	0.02222	0.03867	0.03755	0.03573	0.0312	0.00858	0.01096	0.02831	0.01239	0.03969	6.7802	0.0244	0.02106	0.00562	0.04615	0.02261	0.02565	0.01798	0.01626	0.02918	0.01548	0.01715	0.00901	0.00897	0.02437	0.0056	0.02039	0.00362	0.02677	0.01503	0.0191
6.81087	0.02337	0.01837	0.01495	0.01493	0.02896	0.01799	0.02904	0.00979	0.00966	0.0215	0.03216	0.03071	0.012	0.01488	0.02636	0.02358	0.02012	0.01351	0.02311	0.03789	0.03634	0.03263	0.0332	0.0069	0.01547	0.02898	0.01209	0.03818	6.81087	0.02466	0.02215	0.00721	0.04493	0.02186	0.02403	0.02079	0.01361	0.03009	0.01729	0.01698	0.01034	0.00798	0.0246	0.0025	0.02079	0.00425	0.02406	0.01588	0.01785
6.84155	0.02171	0.01835	0.01593	0.01379	0.02983	0.01857	0.02762	0.00734	0.00979	0.02587	0.03294	0.03026	0.01244	0.01728	0.02574	0.02435	0.01897	0.01623	0.02438	0.03677	0.03474	0.03027	0.03501	0.00524	0.02061	0.02981	0.0122	0.03683	6.84155	0.02502	0.0226	0.00899	0.04303	0.02091	0.02173	0.02295	0.01062	0.03105	0.01918	0.01691	0.01185	0.00679	0.0246	0.00171	0.02123	0.00502	0.02071	0.01653	0.01676
6.87223	0.02	0.01744	0.01749	0.01293	0.03068	0.01961	0.02617	0.00472	0.0107	0.03028	0.03368	0.0299	0.01319	0.01954	0.02434	0.02526	0.0181	0.02016	0.02614	0.03541	0.0328	0.02865	0.03661	0.00406	0.02611	0.03075	0.01271	0.03564	6.87223	0.02542	0.02236	0.01081	0.04053	0.01977	0.01885	0.02438	0.00739	0.032	0.02086	0.01691	0.01352	0.00536	0.02442	0.00469	0.02174	0.00588	0.01686	0.01699	0.01582
6.90291	0.01837	0.01571	0.01958	0.01237	0.03156	0.02101	0.02475	0.00206	0.01224	0.03454	0.0343	0.0296	0.01423	0.02169	0.02244	0.02633	0.01758	0.0248	0.02847	0.0339	0.03059	0.0277	0.03799	0.00422	0.03174	0.03178	0.01356	0.03461	6.90291	0.0258	0.02143	0.01262	0.03759	0.01844	0.01551	0.02504	0.00412	0.03292	0.02211	0.01698	0.01534	0.00366	0.02411	0.00788	0.02233	0.00681	0.01278	0.01727	0.01504
6.93359	0.01699	0.01325	0.02215	0.01215	0.03248	0.02267	0.02346	0.00112	0.01417	0.0385	0.03474	0.02931	0.01552	0.02379	0.02044	0.02757	0.0174	0.02976	0.03139	0.03235	0.02815	0.02729	0.03917	0.00587	0.03729	0.03285	0.01468	0.0337	6.93359	0.02609	0.01984	0.01438	0.0344	0.01694	0.01183	0.02492	0.00163	0.03378	0.02275	0.01709	0.01726	0.0017	0.02372	0.011	0.02298	0.00779	0.00919	0.0174	0.01439
6.96427	0.01597	0.01034	0.0251	0.01229	0.03342	0.02444	0.02238	0.00355	0.01628	0.04204	0.03495	0.02894	0.017	0.0259	0.01893	0.029	0.01751	0.03477	0.03486	0.03085	0.02557	0.02724	0.04019	0.00829	0.04258	0.03392	0.01599	0.03287	6.96427	0.02627	0.01766	0.0161	0.03119	0.01533	0.00794	0.02408	0.0034	0.03455	0.0227	0.01723	0.01922	0.00050961	0.02331	0.01402	0.02366	0.00881	0.00788	0.01743	0.01385
6.99495	0.01533	0.00759	0.02829	0.01285	0.03436	0.02617	0.02155	0.00594	0.01838	0.04505	0.03491	0.02844	0.01858	0.02806	0.01855	0.03059	0.01779	0.03962	0.0388	0.02946	0.02291	0.02735	0.04112	0.01103	0.04742	0.03494	0.01743	0.03211	6.99495	0.0263	0.01501	0.01782	0.02822	0.01364	0.00398	0.02261	0.00638	0.03523	0.02191	0.01739	0.02115	0.00295	0.02294	0.01695	0.02432	0.00986	0.01023	0.01736	0.01342
7.02563	0.015	0.00654	0.03159	0.01385	0.03528	0.02775	0.02103	0.00801	0.02033	0.04746	0.03465	0.02772	0.0202	0.03027	0.01966	0.03233	0.0181	0.04412	0.04306	0.02821	0.02023	0.0275	0.04199	0.01388	0.05167	0.03588	0.01897	0.0314	7.02563	0.0262	0.01203	0.01956	0.02581	0.01194	0.000341377	0.02071	0.00919	0.0358	0.02041	0.01757	0.02297	0.00558	0.02265	0.01983	0.0249	0.01091	0.01462	0.01724	0.0131
7.05631	0.0148	0.00853	0.03483	0.01525	0.0361	0.02904	0.02078	0.00967	0.02202	0.04922	0.03417	0.02676	0.02176	0.03254	0.02209	0.03414	0.01831	0.04815	0.04746	0.02709	0.0176	0.02756	0.04284	0.01671	0.05518	0.03666	0.02057	0.03081	7.05631	0.02597	0.00892	0.02134	0.02421	0.01028	0.00381	0.01862	0.01168	0.03626	0.01829	0.01775	0.02459	0.00836	0.02247	0.02273	0.02535	0.0119	0.01958	0.01708	0.01293
7.08699	0.01456	0.0123	0.03785	0.01702	0.03678	0.02994	0.02076	0.01081	0.02336	0.0503	0.03351	0.02556	0.02319	0.03481	0.0253	0.03595	0.0183	0.05157	0.05183	0.02606	0.01506	0.02745	0.04367	0.0194	0.05785	0.03724	0.02221	0.03042	7.08699	0.02566	0.00605	0.02314	0.02357	0.00871	0.00743	0.01675	0.01378	0.03659	0.0157	0.01794	0.02593	0.01125	0.02244	0.02572	0.02564	0.01279	0.02451	0.01693	0.01294
7.11767	0.01411	0.01656	0.04051	0.01903	0.03727	0.03037	0.02088	0.01139	0.02431	0.0507	0.03271	0.02417	0.0244	0.03701	0.02876	0.03765	0.01799	0.05431	0.05598	0.02507	0.01266	0.02715	0.04445	0.02185	0.05961	0.03755	0.02385	0.03033	7.11767	0.0253	0.00438	0.02493	0.02385	0.0073	0.01079	0.01558	0.01546	0.0368	0.01293	0.01813	0.02691	0.0142	0.02256	0.02884	0.02572	0.01354	0.02909	0.01682	0.01317
7.14835	0.01336	0.02075	0.04267	0.02117	0.0375	0.03026	0.02103	0.01138	0.02483	0.05043	0.03182	0.02271	0.02534	0.03906	0.03203	0.03913	0.01731	0.0563	0.05973	0.02407	0.01043	0.02662	0.04512	0.02399	0.06044	0.03754	0.02546	0.03065	7.14835	0.02491	0.00515	0.02663	0.02483	0.00614	0.01388	0.01554	0.01672	0.03686	0.01045	0.01829	0.02748	0.01715	0.02282	0.03214	0.02558	0.0141	0.03316	0.01683	0.01364
7.17903	0.01225	0.02456	0.04424	0.02332	0.03743	0.02956	0.02111	0.01086	0.02496	0.04955	0.03085	0.02135	0.02596	0.04085	0.03478	0.04028	0.01624	0.05749	0.06292	0.02303	0.00839	0.02588	0.04559	0.02572	0.06032	0.03716	0.02698	0.03142	7.17903	0.02453	0.00742	0.02815	0.0262	0.00533	0.01668	0.01672	0.0176	0.03676	0.00905	0.01843	0.02759	0.02007	0.02323	0.0356	0.02521	0.01443	0.03658	0.01702	0.01431
7.20971	0.01085	0.02779	0.04513	0.02535	0.03701	0.02827	0.02103	0.01002	0.02477	0.0481	0.02983	0.02031	0.02624	0.04232	0.03681	0.04098	0.01476	0.05788	0.06543	0.02194	0.00657	0.02494	0.04577	0.02701	0.05929	0.0364	0.02835	0.03262	7.20971	0.02413	0.00994	0.02937	0.02769	0.00497	0.01919	0.01882	0.01816	0.03647	0.00943	0.01855	0.02723	0.02292	0.02374	0.03919	0.02462	0.01448	0.03926	0.01745	0.01511
7.24039	0.00931	0.03032	0.04532	0.02715	0.0362	0.02641	0.02072	0.00931	0.02438	0.04617	0.02878	0.0198	0.02619	0.0434	0.03797	0.04115	0.01289	0.05747	0.06714	0.02081	0.00501	0.02385	0.04555	0.02782	0.05744	0.03526	0.02951	0.03416	7.24039	0.02371	0.01229	0.03017	0.0291	0.0051	0.02141	0.02136	0.01849	0.03596	0.01131	0.01864	0.0264	0.02567	0.02432	0.04284	0.02385	0.01424	0.04117	0.01817	0.01595
7.27107	0.00795	0.03207	0.04482	0.02862	0.03496	0.02405	0.02017	0.00948	0.02399	0.04384	0.02772	0.01998	0.02583	0.04406	0.03818	0.04071	0.01066	0.05626	0.068	0.01971	0.00377	0.02271	0.04487	0.02818	0.05486	0.0338	0.03041	0.03587	7.27107	0.02321	0.01431	0.03046	0.03027	0.00565	0.02337	0.02395	0.01866	0.03523	0.01382	0.01873	0.02517	0.02829	0.02493	0.04646	0.0229	0.01369	0.04231	0.01917	0.01673
7.30175	0.00726	0.03304	0.04369	0.02969	0.03328	0.02131	0.01939	0.01118	0.0238	0.04118	0.02669	0.02085	0.02524	0.04431	0.03741	0.0396	0.00812	0.05431	0.06798	0.01869	0.00302	0.02162	0.04369	0.02812	0.05171	0.03214	0.03099	0.03759	7.30175	0.02256	0.01596	0.03013	0.03113	0.00648	0.02505	0.02632	0.01877	0.03422	0.01631	0.01887	0.0236	0.0308	0.0255	0.04993	0.02183	0.01282	0.04271	0.02041	0.01736
7.33243	0.00768	0.03329	0.04205	0.03035	0.03114	0.01845	0.01846	0.01438	0.02403	0.03832	0.02578	0.02229	0.02452	0.04418	0.03571	0.0378	0.00534	0.05165	0.0671	0.01785	0.00294	0.02074	0.04203	0.02775	0.04817	0.03047	0.03123	0.03913	7.33243	0.02169	0.01726	0.02912	0.03164	0.00749	0.02646	0.02826	0.01886	0.03294	0.01841	0.01908	0.02184	0.03319	0.02598	0.05313	0.02068	0.01163	0.04246	0.02181	0.01778
7.36311	0.00913	0.03295	0.04007	0.03061	0.02855	0.0159	0.01753	0.01864	0.02484	0.03533	0.02509	0.02409	0.02381	0.04376	0.03314	0.03531	0.00239	0.04833	0.06543	0.01727	0.00348	0.02027	0.03994	0.02724	0.04444	0.02908	0.03113	0.04037	7.36311	0.02053	0.01824	0.0274	0.03181	0.00861	0.02757	0.02969	0.01897	0.03135	0.01991	0.01942	0.02006	0.03546	0.02628	0.05594	0.01947	0.01015	0.04168	0.02329	0.01793
7.39379	0.0111	0.03224	0.038	0.03056	0.02554	0.01439	0.01683	0.02355	0.02625	0.03236	0.02479	0.02607	0.02326	0.04317	0.02986	0.03216	0.000743869	0.04443	0.06306	0.01698	0.00438	0.0204	0.0376	0.02678	0.0408	0.02833	0.03074	0.0412	7.39379	0.01902	0.01898	0.02495	0.03167	0.00978	0.02837	0.03056	0.0191	0.02947	0.02071	0.01994	0.0185	0.03763	0.02635	0.05826	0.01823	0.00838	0.0405	0.02475	0.01782
7.42447	0.0132	0.03147	0.03612	0.03035	0.02219	0.01472	0.01667	0.02879	0.02816	0.02955	0.02506	0.02808	0.02303	0.04255	0.02607	0.0284	0.00381	0.04004	0.06017	0.01702	0.00546	0.02128	0.03522	0.02662	0.03754	0.02854	0.03016	0.0416	7.42447	0.01711	0.01956	0.0218	0.03126	0.01098	0.02881	0.03091	0.01921	0.02731	0.02076	0.02067	0.0174	0.0397	0.02611	0.06001	0.017	0.00638	0.0391	0.0261	0.0175
7.45515	0.01516	0.03102	0.03475	0.03022	0.01865	0.01709	0.0173	0.03411	0.03041	0.02707	0.02604	0.03003	0.02324	0.04205	0.02205	0.02415	0.00689	0.0353	0.05691	0.01737	0.00667	0.02293	0.03313	0.02699	0.03498	0.02994	0.02955	0.04161	7.45515	0.01479	0.02004	0.01801	0.03065	0.01218	0.02887	0.03079	0.01926	0.02491	0.02011	0.02163	0.01694	0.04167	0.0255	0.06111	0.0158	0.00417	0.03768	0.02725	0.01706
7.48583	0.01684	0.03124	0.03418	0.03046	0.01523	0.02098	0.01885	0.03931	0.03278	0.02514	0.02779	0.0319	0.02396	0.04182	0.01826	0.01954	0.00989	0.03042	0.05352	0.018	0.00799	0.02528	0.03171	0.02804	0.03338	0.03251	0.02914	0.04134	7.48583	0.01205	0.02049	0.01367	0.0299	0.01337	0.02851	0.03036	0.01921	0.02237	0.01889	0.02281	0.01719	0.04352	0.02447	0.06155	0.01466	0.00184	0.03638	0.02816	0.01667
7.51651	0.0182	0.03241	0.03459	0.03139	0.01261	0.02574	0.02125	0.0442	0.03505	0.02401	0.03024	0.03372	0.02515	0.04197	0.01541	0.01485	0.01275	0.02579	0.05021	0.0189	0.00943	0.02817	0.03128	0.02982	0.03293	0.03603	0.02919	0.04098	7.51651	0.00896	0.02093	0.00891	0.02906	0.01453	0.02774	0.02979	0.01904	0.0198	0.01737	0.02418	0.01801	0.04522	0.02296	0.06133	0.01363	0.000933818	0.03537	0.02879	0.01656
7.54719	0.01929	0.0346	0.03598	0.03325	0.01189	0.03092	0.02431	0.04863	0.03706	0.02385	0.03328	0.03554	0.02674	0.04253	0.01442	0.01065	0.01545	0.02208	0.04722	0.02007	0.011	0.03144	0.03204	0.03222	0.03361	0.04021	0.02994	0.04081	7.54719	0.00565	0.02137	0.00392	0.02819	0.01564	0.02654	0.02926	0.01875	0.01742	0.01596	0.02568	0.01919	0.04672	0.02097	0.06048	0.0128	0.00334	0.03471	0.02912	0.01694
7.57787	0.02022	0.03769	0.0382	0.03613	0.01374	0.03624	0.02777	0.05248	0.03865	0.02472	0.0367	0.03746	0.02863	0.04348	0.01576	0.00838	0.01796	0.02032	0.04476	0.02151	0.01269	0.03493	0.03389	0.03507	0.03522	0.04473	0.03155	0.04111	7.57787	0.00285	0.02178	0.0019	0.02733	0.01671	0.02494	0.02897	0.01841	0.01552	0.01529	0.02727	0.02046	0.04796	0.01848	0.05909	0.01227	0.00588	0.0344	0.02916	0.01798
7.60854	0.02122	0.04144	0.041	0.03996	0.01755	0.0415	0.03144	0.05567	0.03972	0.02648	0.04033	0.03953	0.03068	0.04475	0.01883	0.00976	0.02026	0.02138	0.04296	0.02326	0.0145	0.03848	0.03656	0.03817	0.03746	0.04933	0.03402	0.04213	7.60854	0.0039	0.0221	0.00682	0.02649	0.01773	0.02297	0.02906	0.01809	0.0145	0.01591	0.02888	0.0216	0.04889	0.0155	0.05726	0.01218	0.00838	0.03438	0.02896	0.01968
7.63922	0.02253	0.04557	0.04414	0.04455	0.02238	0.04655	0.03512	0.05815	0.04022	0.02891	0.04396	0.0418	0.03281	0.04622	0.02277	0.01367	0.02233	0.0251	0.04189	0.02532	0.01643	0.04196	0.03968	0.04133	0.04004	0.05375	0.03724	0.04404	7.63922	0.00754	0.02228	0.01182	0.02567	0.01868	0.02071	0.02958	0.01791	0.01463	0.01799	0.03045	0.02248	0.04946	0.01207	0.05512	0.01264	0.01079	0.03452	0.02856	0.02195
7.6699	0.02438	0.04981	0.04738	0.04966	0.02763	0.05128	0.03867	0.05995	0.04012	0.03176	0.04743	0.04427	0.03495	0.04775	0.02697	0.0184	0.02419	0.03055	0.04151	0.0277	0.01845	0.04526	0.04289	0.04436	0.0427	0.05782	0.041	0.04681	7.6699	0.01152	0.02227	0.01652	0.02487	0.01955	0.01822	0.03046	0.01798	0.01593	0.02122	0.03192	0.02297	0.04961	0.00823	0.05283	0.01367	0.01304	0.03469	0.02804	0.0246
7.70058	0.02691	0.05397	0.05057	0.05502	0.03295	0.05561	0.04195	0.06114	0.03945	0.03477	0.05061	0.04689	0.03704	0.04923	0.03112	0.0232	0.02582	0.03689	0.04174	0.03035	0.02055	0.04827	0.04588	0.04716	0.04525	0.06138	0.04505	0.0503	7.70058	0.01546	0.02204	0.02074	0.02405	0.02035	0.01558	0.03158	0.01839	0.0181	0.02509	0.03325	0.02303	0.04932	0.00405	0.05055	0.01522	0.01509	0.03476	0.02747	0.02745
7.73126	0.03011	0.05786	0.0536	0.06038	0.03812	0.05946	0.04486	0.06184	0.03827	0.03776	0.05337	0.04956	0.03906	0.05054	0.03502	0.02777	0.02724	0.04353	0.04241	0.0332	0.02269	0.05091	0.04844	0.04961	0.04753	0.0643	0.04916	0.05426	7.73126	0.01916	0.02157	0.02435	0.02318	0.02104	0.01292	0.03274	0.01916	0.02079	0.0292	0.0344	0.02264	0.04861	0.000437198	0.0484	0.01717	0.01689	0.03462	0.02695	0.03032
7.76194	0.03387	0.06139	0.0564	0.06553	0.04296	0.06277	0.04732	0.06223	0.03668	0.04054	0.05563	0.05217	0.04099	0.05163	0.0386	0.03195	0.02843	0.05011	0.04339	0.03615	0.02484	0.0531	0.05041	0.05166	0.04945	0.06652	0.05311	0.05839	7.76194	0.02249	0.02088	0.02725	0.02222	0.02163	0.01035	0.03375	0.02023	0.02371	0.03321	0.03535	0.02182	0.0475	0.005	0.04648	0.01938	0.01841	0.03424	0.02655	0.03306
7.79262	0.03798	0.06446	0.05894	0.07026	0.04735	0.06552	0.04928	0.06251	0.0348	0.043	0.05735	0.05458	0.04285	0.05247	0.04181	0.03565	0.02939	0.05634	0.04457	0.03909	0.02696	0.05479	0.05169	0.05329	0.05095	0.06796	0.05673	0.06243	7.79262	0.02533	0.02003	0.02937	0.02116	0.02209	0.00807	0.03444	0.02147	0.02666	0.03691	0.03608	0.02061	0.04607	0.00967	0.04484	0.02172	0.01961	0.03362	0.02632	0.03557
7.8233	0.04222	0.06702	0.06122	0.0744	0.05116	0.06767	0.05072	0.06291	0.03277	0.04503	0.0585	0.05667	0.04463	0.05304	0.04464	0.03879	0.03012	0.06201	0.04587	0.0419	0.02902	0.05594	0.05223	0.05451	0.05201	0.06862	0.05986	0.06611	7.8233	0.02757	0.01908	0.03065	0.01995	0.02241	0.00645	0.03466	0.02276	0.02952	0.0401	0.0366	0.0191	0.04444	0.0143	0.04345	0.02408	0.02046	0.03281	0.02628	0.03774
7.85398	0.04635	0.06905	0.06324	0.0778	0.0543	0.06924	0.05161	0.06363	0.03076	0.04657	0.05909	0.05833	0.04636	0.05338	0.04711	0.04135	0.03061	0.06696	0.04723	0.04446	0.03097	0.05653	0.05204	0.05537	0.05261	0.06848	0.06239	0.0692	7.85398	0.02914	0.01814	0.03109	0.01862	0.02259	0.00603	0.03432	0.02393	0.0322	0.04268	0.03692	0.01735	0.04278	0.01879	0.04223	0.02636	0.02095	0.03193	0.02644	0.03954
7.88466	0.05016	0.07053	0.06503	0.08035	0.05672	0.07022	0.05197	0.06482	0.02892	0.04757	0.05916	0.05945	0.04802	0.05354	0.04924	0.04333	0.03086	0.07103	0.04864	0.04665	0.03279	0.05654	0.05116	0.05593	0.05279	0.06759	0.06423	0.07155	7.88466	0.02998	0.01735	0.03072	0.01715	0.02264	0.00705	0.03336	0.02488	0.03466	0.04456	0.03708	0.01548	0.04129	0.02304	0.04106	0.02846	0.02107	0.03115	0.02674	0.04094
7.91534	0.05348	0.07145	0.0666	0.08197	0.05837	0.07066	0.05184	0.06654	0.02738	0.04803	0.05878	0.05999	0.04962	0.0536	0.05107	0.04474	0.03086	0.07415	0.05007	0.04839	0.03444	0.056	0.04967	0.05627	0.05259	0.066	0.06535	0.07303	7.91534	0.0301	0.01682	0.02958	0.01561	0.02256	0.00912	0.03178	0.0255	0.03686	0.0457	0.0371	0.0136	0.04017	0.02696	0.03979	0.03032	0.02082	0.03065	0.02714	0.04194
7.94602	0.05614	0.07183	0.06795	0.08259	0.05924	0.07062	0.05127	0.06875	0.02623	0.04793	0.05801	0.05991	0.05114	0.05363	0.05262	0.0456	0.03064	0.07623	0.05151	0.04959	0.0359	0.05493	0.04766	0.05648	0.05206	0.06378	0.06574	0.07355	7.94602	0.02952	0.01668	0.02777	0.01404	0.02242	0.01182	0.02963	0.02571	0.03879	0.0461	0.03705	0.01181	0.03962	0.03047	0.03829	0.03188	0.02022	0.03063	0.02758	0.04258
7.9767	0.05805	0.07165	0.06909	0.08221	0.05934	0.07016	0.05032	0.07131	0.02549	0.04733	0.05694	0.05922	0.05258	0.05371	0.05393	0.04596	0.03021	0.07725	0.05291	0.05021	0.03714	0.05339	0.04525	0.05665	0.05128	0.06101	0.06544	0.07308	7.9767	0.02834	0.01695	0.02541	0.01256	0.02229	0.01494	0.02701	0.0255	0.04044	0.04578	0.03696	0.01024	0.03975	0.03353	0.03644	0.0331	0.01929	0.0312	0.02799	0.0429
8.00738	0.05914	0.07094	0.07	0.08082	0.05873	0.06939	0.04907	0.07403	0.02512	0.04627	0.05566	0.05794	0.0539	0.05388	0.05503	0.0459	0.02964	0.07721	0.05423	0.05024	0.03817	0.05145	0.04257	0.05684	0.05031	0.05782	0.06453	0.07162	8.00738	0.02673	0.01761	0.02263	0.01132	0.02226	0.01842	0.02409	0.02485	0.0418	0.04481	0.0369	0.00903	0.04057	0.03607	0.03419	0.03393	0.01808	0.03238	0.02834	0.04299
8.03806	0.0594	0.06968	0.07066	0.07847	0.05746	0.0684	0.04762	0.07669	0.02507	0.04482	0.05423	0.05616	0.05507	0.05417	0.05595	0.04545	0.029	0.07615	0.0554	0.04967	0.03896	0.0492	0.03973	0.05711	0.04925	0.0543	0.06311	0.06921	8.03806	0.02496	0.01857	0.01962	0.01049	0.02245	0.0222	0.02114	0.02381	0.04286	0.04329	0.0369	0.00828	0.04198	0.0381	0.03151	0.03437	0.01665	0.0341	0.02859	0.0429
8.06874	0.05886	0.0679	0.07101	0.07521	0.05562	0.06731	0.04605	0.07905	0.02524	0.04305	0.0527	0.05396	0.05607	0.05458	0.05669	0.04471	0.02841	0.07412	0.05635	0.04854	0.03952	0.04674	0.03686	0.05747	0.04815	0.05059	0.06134	0.06592	8.06874	0.02341	0.01972	0.01657	0.01025	0.02297	0.02622	0.01855	0.02244	0.0436	0.04132	0.03698	0.00804	0.0438	0.03961	0.02843	0.03441	0.01509	0.03619	0.02875	0.04271
8.09942	0.0576	0.06561	0.07104	0.07114	0.05332	0.06622	0.04445	0.0809	0.02559	0.04107	0.0511	0.05146	0.05686	0.05507	0.05729	0.04373	0.028	0.07121	0.05699	0.04693	0.03986	0.04418	0.03405	0.05791	0.04709	0.04679	0.05938	0.06184	8.09942	0.02254	0.02092	0.01372	0.01065	0.0239	0.0304	0.01682	0.02088	0.04401	0.03903	0.03714	0.00829	0.04581	0.04063	0.02504	0.03406	0.0135	0.03844	0.02882	0.04246
8.1301	0.05576	0.06283	0.07071	0.06636	0.05067	0.06525	0.04291	0.08204	0.02608	0.03897	0.04942	0.04879	0.05744	0.05557	0.05775	0.04258	0.02791	0.06753	0.05727	0.0449	0.03999	0.04167	0.0314	0.05837	0.04613	0.04302	0.05742	0.05709	8.1301	0.02279	0.02208	0.01134	0.0116	0.02526	0.03463	0.01645	0.01925	0.04407	0.03658	0.03736	0.00894	0.04778	0.04122	0.02148	0.03334	0.01202	0.04066	0.02883	0.0422
8.16078	0.05351	0.05959	0.06998	0.061	0.04779	0.06444	0.04148	0.08235	0.02672	0.03684	0.04764	0.04609	0.05777	0.05598	0.05809	0.04131	0.02827	0.06321	0.05712	0.04258	0.03991	0.03931	0.02898	0.0588	0.0453	0.03939	0.05563	0.05178	8.16078	0.0243	0.02313	0.00973	0.0129	0.02701	0.0388	0.01755	0.01777	0.04374	0.03411	0.0376	0.00989	0.04952	0.04146	0.01801	0.03226	0.01082	0.04267	0.02881	0.04194
8.19146	0.05105	0.05595	0.06884	0.0552	0.04481	0.06384	0.04022	0.08171	0.02753	0.03477	0.0457	0.04351	0.05785	0.05621	0.05832	0.03997	0.02915	0.05837	0.05652	0.04006	0.03964	0.03723	0.02688	0.0591	0.04464	0.03599	0.05416	0.04606	8.19146	0.02693	0.02399	0.00905	0.01438	0.02906	0.04278	0.01975	0.01662	0.04301	0.03177	0.03779	0.01104	0.05087	0.04145	0.01497	0.03087	0.01005	0.04431	0.0288	0.04164
8.22214	0.04861	0.05196	0.06728	0.04911	0.04181	0.06341	0.03915	0.08009	0.02852	0.03283	0.04354	0.04121	0.05768	0.05615	0.05846	0.0386	0.03056	0.05314	0.05545	0.03747	0.0392	0.0355	0.02515	0.0592	0.04416	0.0329	0.05311	0.04005	8.22214	0.03027	0.02463	0.00916	0.01586	0.03126	0.04644	0.02253	0.01599	0.04186	0.02967	0.03786	0.01235	0.05173	0.04129	0.0129	0.0292	0.00982	0.04548	0.02884	0.04128
8.25282	0.04641	0.04771	0.06532	0.04287	0.03889	0.06311	0.03828	0.07748	0.0297	0.0311	0.04111	0.03929	0.05725	0.0557	0.0585	0.03721	0.03244	0.04767	0.05393	0.03492	0.03861	0.03415	0.02387	0.05901	0.04387	0.03018	0.0525	0.0339	8.25282	0.03393	0.02502	0.00967	0.01724	0.03346	0.04966	0.02542	0.01595	0.0403	0.02789	0.03773	0.01375	0.05201	0.04109	0.0123	0.02728	0.01006	0.04611	0.02893	0.04082
8.2835	0.04464	0.04328	0.06297	0.03664	0.0361	0.06282	0.03758	0.07392	0.03103	0.02961	0.03837	0.03788	0.05659	0.05479	0.05847	0.03582	0.03464	0.04208	0.05201	0.03251	0.0379	0.03316	0.02308	0.05848	0.04375	0.02787	0.05229	0.02772	8.2835	0.03754	0.02514	0.01021	0.01842	0.03551	0.05234	0.02811	0.01645	0.03833	0.02646	0.03732	0.01522	0.0517	0.04098	0.0132	0.02517	0.01063	0.04616	0.02908	0.04022
8.31418	0.04342	0.03877	0.06029	0.03056	0.03347	0.06241	0.03701	0.06948	0.03245	0.02837	0.03529	0.03703	0.05571	0.05336	0.05837	0.03442	0.03702	0.03649	0.04976	0.03032	0.03709	0.03245	0.02281	0.05756	0.0438	0.02598	0.05237	0.02165	8.31418	0.04082	0.02499	0.01056	0.01933	0.03726	0.05439	0.0304	0.01731	0.03599	0.02534	0.03657	0.01669	0.05083	0.04102	0.01507	0.02289	0.01133	0.04565	0.02927	0.03946
8.34486	0.04278	0.03428	0.05732	0.02477	0.03099	0.06175	0.03652	0.06429	0.03387	0.02736	0.03185	0.03674	0.05462	0.05136	0.05819	0.03302	0.03942	0.03101	0.04727	0.0284	0.03623	0.03192	0.02301	0.0562	0.04397	0.02451	0.05258	0.01582	8.34486	0.04355	0.02456	0.01059	0.01993	0.03857	0.05576	0.03215	0.01833	0.03332	0.02447	0.03542	0.01813	0.04945	0.04128	0.01728	0.0205	0.01201	0.04463	0.02947	0.03855
8.37554	0.04265	0.02992	0.05413	0.01942	0.02865	0.06071	0.03605	0.05849	0.03517	0.02653	0.02809	0.03694	0.05336	0.04878	0.05794	0.0316	0.04166	0.02573	0.04464	0.02677	0.03536	0.03141	0.02359	0.05442	0.04423	0.02342	0.05278	0.01044	8.37554	0.04559	0.02386	0.01029	0.02019	0.03933	0.05641	0.0333	0.01932	0.03039	0.02374	0.03383	0.01949	0.04767	0.04177	0.01941	0.01803	0.01256	0.04317	0.02963	0.03752
8.40621	0.04288	0.0258	0.05079	0.01464	0.02641	0.05916	0.03555	0.05226	0.03624	0.02582	0.02404	0.03755	0.05195	0.04564	0.0576	0.03015	0.04361	0.02075	0.042	0.0254	0.03453	0.03082	0.02438	0.05222	0.04453	0.02267	0.05281	0.00604	8.40621	0.04684	0.02291	0.00969	0.02008	0.03945	0.05635	0.03381	0.02014	0.02729	0.02304	0.0318	0.02075	0.04562	0.04244	0.02122	0.01552	0.01296	0.04141	0.02972	0.03644
8.43689	0.0433	0.02201	0.0474	0.01062	0.02425	0.05705	0.03495	0.0458	0.03698	0.02513	0.01978	0.03843	0.05042	0.04199	0.05717	0.02866	0.04516	0.01617	0.03947	0.02427	0.03381	0.03002	0.02522	0.04963	0.04482	0.02222	0.05258	0.00473	8.43689	0.04725	0.0217	0.00888	0.01961	0.03886	0.05563	0.03372	0.02069	0.02412	0.0223	0.02933	0.02186	0.04347	0.04324	0.02257	0.01303	0.01321	0.03948	0.02968	0.0354
8.46757	0.04372	0.01861	0.04404	0.00761	0.02215	0.05433	0.0342	0.03935	0.03732	0.02438	0.01544	0.03945	0.04881	0.03786	0.0566	0.02711	0.04619	0.01213	0.03714	0.02333	0.03325	0.02896	0.02592	0.0467	0.04504	0.02199	0.05201	0.00735	8.46757	0.04682	0.02026	0.008	0.01878	0.03754	0.05433	0.03307	0.02091	0.021	0.02146	0.02646	0.02283	0.04141	0.04407	0.02342	0.01061	0.01341	0.03757	0.02949	0.03453
8.49825	0.044	0.01566	0.0408	0.00598	0.02012	0.05103	0.03328	0.03315	0.03721	0.0235	0.01122	0.04047	0.04714	0.03336	0.05588	0.02551	0.04665	0.00887	0.03511	0.02254	0.03293	0.0276	0.02632	0.0435	0.04515	0.02193	0.05107	0.01088	8.49825	0.04563	0.01861	0.00719	0.01762	0.03548	0.05255	0.03197	0.02079	0.01805	0.02052	0.02329	0.02365	0.03961	0.04482	0.02376	0.00836	0.0137	0.03584	0.02916	0.03394
8.52893	0.04402	0.01317	0.03776	0.00583	0.01822	0.04722	0.03214	0.02749	0.03663	0.02239	0.0076	0.0414	0.04544	0.02859	0.05498	0.02384	0.04647	0.0069	0.0334	0.02188	0.03289	0.02598	0.02629	0.04008	0.04508	0.02197	0.04978	0.01425	8.52893	0.04378	0.01677	0.0066	0.01614	0.03275	0.05042	0.03056	0.02034	0.01541	0.0195	0.01994	0.02432	0.03825	0.04541	0.02362	0.00648	0.01425	0.03446	0.02869	0.03371
8.55961	0.04373	0.01115	0.035	0.0065	0.01649	0.04307	0.03078	0.0227	0.03563	0.021	0.00585	0.04214	0.04374	0.02365	0.05385	0.0221	0.04565	0.00677	0.03202	0.02134	0.03316	0.02419	0.02573	0.03654	0.04481	0.02205	0.04821	0.01719	8.55961	0.04145	0.01477	0.00633	0.01441	0.02943	0.0481	0.02899	0.0196	0.01323	0.01848	0.01663	0.02486	0.03743	0.04574	0.02309	0.00533	0.01522	0.03353	0.02814	0.03388
8.59029	0.04309	0.00958	0.03257	0.00728	0.01502	0.03883	0.02919	0.01913	0.03426	0.01928	0.00725	0.04266	0.04207	0.01869	0.05249	0.02028	0.04418	0.00811	0.03092	0.02092	0.03373	0.02241	0.02461	0.03294	0.04431	0.0221	0.04646	0.01965	8.59029	0.03885	0.01267	0.00634	0.01248	0.02571	0.04575	0.02748	0.01865	0.01161	0.01755	0.01378	0.02529	0.03717	0.04574	0.02223	0.00533	0.01671	0.03311	0.02757	0.03441
8.62097	0.04212	0.00844	0.03053	0.00783	0.01388	0.03485	0.02737	0.01704	0.03267	0.01722	0.01032	0.04294	0.04045	0.01389	0.05085	0.01838	0.0421	0.01007	0.03002	0.02062	0.03455	0.0209	0.02295	0.02938	0.0436	0.02208	0.04464	0.02158	8.62097	0.03626	0.01049	0.00649	0.01041	0.02187	0.04352	0.02621	0.01758	0.01062	0.01682	0.012	0.02564	0.03742	0.04538	0.02114	0.00637	0.0187	0.03316	0.02704	0.03522
8.65165	0.04085	0.00775	0.0289	0.00807	0.0131	0.03161	0.02535	0.01635	0.03101	0.01483	0.0137	0.04301	0.0389	0.00951	0.04893	0.01642	0.03947	0.01215	0.02923	0.02044	0.03557	0.01997	0.02088	0.02595	0.04271	0.02191	0.04288	0.02298	8.65165	0.03398	0.00832	0.0066	0.00828	0.01838	0.04154	0.02536	0.01651	0.01022	0.01641	0.01198	0.02591	0.03805	0.04464	0.01993	0.00796	0.0211	0.03358	0.02664	0.03616
8.68233	0.03934	0.00754	0.02766	0.00798	0.01264	0.0296	0.02316	0.01663	0.02949	0.01217	0.01693	0.04293	0.03743	0.00619	0.04673	0.0144	0.03637	0.01415	0.02846	0.02037	0.0367	0.01992	0.01868	0.02273	0.04168	0.02156	0.04131	0.02387	8.68233	0.0323	0.00626	0.00652	0.00618	0.01598	0.03987	0.02502	0.01558	0.01028	0.01636	0.01372	0.02611	0.03888	0.04353	0.01867	0.00974	0.02379	0.03423	0.02641	0.03709
8.71301	0.03764	0.00782	0.02678	0.0076	0.01238	0.02919	0.02082	0.01729	0.02832	0.0094	0.01982	0.04281	0.03607	0.00544	0.04424	0.01234	0.0329	0.01601	0.02764	0.0204	0.03783	0.02089	0.01685	0.01985	0.0406	0.02097	0.04001	0.02428	8.71301	0.03143	0.00454	0.00614	0.00429	0.01551	0.03854	0.02519	0.01494	0.01069	0.01668	0.01656	0.02626	0.03976	0.0421	0.01741	0.01153	0.0266	0.03496	0.02637	0.03787
8.74369	0.03583	0.00851	0.02622	0.00702	0.01219	0.03037	0.01839	0.01789	0.02766	0.00694	0.02229	0.04276	0.03483	0.00738	0.04151	0.01027	0.02919	0.01771	0.02671	0.0205	0.03888	0.02278	0.01611	0.01742	0.03955	0.02012	0.03903	0.02423	8.74369	0.03142	0.00366	0.00541	0.00293	0.01721	0.03749	0.02576	0.01472	0.01136	0.01727	0.01985	0.02633	0.04052	0.04042	0.01618	0.01322	0.0294	0.03565	0.02649	0.03836
8.77437	0.03397	0.00945	0.02592	0.00628	0.01193	0.03273	0.01592	0.01816	0.02762	0.00591	0.0243	0.04291	0.03372	0.01012	0.03858	0.00826	0.02544	0.01926	0.02565	0.02064	0.03974	0.02531	0.01711	0.01562	0.03865	0.01897	0.03833	0.0238	8.77437	0.03214	0.00408	0.0043	0.00273	0.02043	0.03663	0.02657	0.01496	0.01227	0.01802	0.02317	0.02632	0.04105	0.03858	0.01498	0.01475	0.03205	0.0362	0.0267	0.03849
8.80505	0.03213	0.01048	0.0258	0.00548	0.01149	0.0357	0.01345	0.01798	0.02816	0.00735	0.02584	0.04337	0.03276	0.01277	0.03553	0.00648	0.02185	0.02066	0.02445	0.02078	0.04033	0.02818	0.0199	0.01457	0.038	0.01751	0.03785	0.02303	8.80505	0.03332	0.00537	0.00283	0.00361	0.02432	0.03584	0.02743	0.01565	0.01341	0.0188	0.02628	0.02622	0.04126	0.03668	0.01375	0.0161	0.03443	0.03653	0.02689	0.03819
8.83573	0.03034	0.01143	0.0258	0.00469	0.01082	0.03876	0.01103	0.01733	0.02913	0.01042	0.02691	0.04421	0.03194	0.01508	0.03246	0.00526	0.01875	0.02193	0.02312	0.02092	0.04058	0.0311	0.02396	0.01434	0.03767	0.01576	0.03745	0.02201	8.83573	0.03468	0.00692	0.00102	0.00476	0.02829	0.03499	0.02818	0.01672	0.0148	0.01948	0.02902	0.02601	0.04113	0.03483	0.01246	0.01723	0.03643	0.0366	0.02695	0.03743
8.86641	0.02863	0.01217	0.02589	0.00397	0.00996	0.04151	0.0087	0.01624	0.03036	0.0141	0.02752	0.04542	0.03127	0.01698	0.02952	0.00515	0.01655	0.0231	0.02169	0.02104	0.04042	0.03386	0.02871	0.01487	0.03771	0.01373	0.03701	0.0208	8.86641	0.03593	0.00847	0.00114	0.00582	0.03199	0.03397	0.02867	0.01803	0.01639	0.01997	0.03129	0.02569	0.04062	0.03314	0.01108	0.01812	0.03797	0.03642	0.02676	0.03622
8.89709	0.02703	0.01257	0.02602	0.00342	0.00903	0.04366	0.00651	0.01481	0.03162	0.01792	0.02771	0.04693	0.03075	0.01847	0.02691	0.00628	0.01565	0.02418	0.02017	0.02114	0.03982	0.03627	0.0337	0.01596	0.03813	0.01153	0.03638	0.0195	8.89709	0.03687	0.00989	0.00345	0.00665	0.03517	0.03272	0.02881	0.01947	0.01815	0.0202	0.03303	0.02528	0.03977	0.03168	0.0096	0.01876	0.039	0.03599	0.02622	0.0346
8.92777	0.02553	0.01253	0.02617	0.00308	0.00831	0.04502	0.00446	0.01312	0.03275	0.02165	0.02751	0.04863	0.03038	0.01958	0.02485	0.00819	0.01617	0.02521	0.01859	0.02123	0.03876	0.03821	0.03859	0.0174	0.03889	0.00932	0.03547	0.01819	8.92777	0.03735	0.01113	0.00592	0.00722	0.0377	0.0312	0.02854	0.02092	0.01997	0.02014	0.03419	0.0248	0.03863	0.03049	0.00813	0.01915	0.03947	0.03533	0.02527	0.03264
8.95845	0.02412	0.01201	0.02634	0.00298	0.00819	0.04549	0.00258	0.01131	0.03361	0.02513	0.02694	0.05035	0.03013	0.02036	0.02357	0.01048	0.01785	0.0262	0.01699	0.02133	0.03724	0.03959	0.04313	0.01897	0.03994	0.00756	0.03421	0.01694	8.95845	0.03726	0.01217	0.00844	0.0075	0.03949	0.02945	0.02785	0.0223	0.02178	0.01976	0.03476	0.02429	0.03728	0.02955	0.00691	0.0193	0.03936	0.03448	0.02388	0.0304
8.98913	0.02277	0.01098	0.02654	0.00309	0.00902	0.04502	0.000838959	0.00948	0.03412	0.02824	0.02606	0.05193	0.02999	0.02086	0.02325	0.01295	0.02021	0.02721	0.0154	0.02144	0.03526	0.04039	0.04715	0.02053	0.04119	0.00707	0.03255	0.01583	8.98913	0.03659	0.01299	0.01095	0.00749	0.04051	0.02754	0.02674	0.02352	0.02347	0.01908	0.03477	0.02379	0.03582	0.02881	0.00643	0.01922	0.03868	0.03348	0.02205	0.02799
9.01981	0.02145	0.0095	0.02677	0.00333	0.01078	0.04364	0.000775799	0.00778	0.03423	0.03088	0.0249	0.0532	0.02993	0.02114	0.02391	0.01552	0.02284	0.02828	0.01389	0.02157	0.03289	0.04057	0.05053	0.02195	0.04257	0.00843	0.03052	0.01493	9.01981	0.03534	0.0136	0.01335	0.00722	0.04075	0.0256	0.02524	0.02453	0.02497	0.01815	0.03425	0.02333	0.03436	0.02817	0.00713	0.01894	0.03744	0.03236	0.01984	0.02549
9.05049	0.02012	0.00778	0.02707	0.00363	0.01321	0.04142	0.0023	0.00629	0.03395	0.03297	0.02349	0.05404	0.02992	0.02124	0.02541	0.01811	0.02546	0.02945	0.01257	0.02169	0.0302	0.04017	0.05317	0.02314	0.04401	0.01119	0.02818	0.0143	9.05049	0.03356	0.014	0.01558	0.0067	0.04026	0.02383	0.02341	0.02526	0.02622	0.01704	0.03325	0.02298	0.03303	0.02753	0.0089	0.0185	0.03568	0.03117	0.01738	0.02302
9.08117	0.01874	0.00637	0.02746	0.00395	0.016	0.03846	0.00377	0.00512	0.03328	0.03445	0.02187	0.05432	0.02991	0.02116	0.02753	0.02068	0.02789	0.03075	0.01162	0.02179	0.02728	0.03925	0.05504	0.02401	0.04547	0.01468	0.02568	0.01398	9.08117	0.03133	0.01423	0.01758	0.00598	0.0391	0.02248	0.0213	0.02566	0.02719	0.01584	0.03183	0.02275	0.03193	0.02679	0.0113	0.01792	0.03347	0.02993	0.01489	0.02066
9.11185	0.01728	0.00636	0.02795	0.00425	0.01893	0.0349	0.00524	0.00428	0.03228	0.03529	0.02009	0.05399	0.02988	0.02092	0.03001	0.02318	0.03001	0.03222	0.01132	0.02184	0.02431	0.0379	0.05616	0.02453	0.04688	0.01851	0.02319	0.01399	9.11185	0.02874	0.01429	0.01932	0.00507	0.03738	0.02179	0.01899	0.0257	0.02788	0.01467	0.03008	0.02265	0.03116	0.02587	0.01399	0.01727	0.03086	0.02867	0.01273	0.01848
9.14253	0.01571	0.00833	0.02856	0.00451	0.02185	0.03094	0.00672	0.00376	0.031	0.03547	0.01817	0.053	0.02978	0.02051	0.03266	0.02557	0.03175	0.03386	0.01192	0.02182	0.02149	0.03622	0.05657	0.02468	0.04822	0.02247	0.02101	0.01434	9.14253	0.02592	0.01423	0.02077	0.00406	0.0352	0.02192	0.01657	0.02536	0.02835	0.01369	0.02808	0.02266	0.03075	0.02475	0.01673	0.01658	0.02793	0.02741	0.01141	0.01653
9.17321	0.01403	0.01157	0.0293	0.0047	0.02463	0.02675	0.00823	0.00349	0.0295	0.035	0.01618	0.05135	0.0296	0.01989	0.03533	0.02782	0.03304	0.03566	0.01348	0.02169	0.01913	0.03437	0.05636	0.02447	0.04945	0.02642	0.01946	0.01499	9.17321	0.023	0.01407	0.02194	0.00304	0.03268	0.02287	0.01413	0.02461	0.02868	0.01302	0.02593	0.02276	0.03069	0.02342	0.01937	0.0159	0.02477	0.02616	0.01141	0.01482
9.20388	0.01223	0.01538	0.03014	0.00482	0.02717	0.02255	0.00977	0.0034	0.02782	0.03393	0.01418	0.0491	0.02929	0.01904	0.03791	0.02986	0.03388	0.03759	0.01591	0.02146	0.01756	0.03246	0.05566	0.02396	0.05054	0.03026	0.01889	0.01588	9.20388	0.02013	0.01387	0.02285	0.00226	0.02994	0.02451	0.01177	0.02347	0.02899	0.01276	0.02372	0.0229	0.03089	0.02194	0.02178	0.01525	0.02145	0.02493	0.01272	0.01335
9.23456	0.01037	0.01934	0.03105	0.00488	0.02941	0.01858	0.0113	0.00355	0.026	0.03234	0.01223	0.04631	0.02885	0.01796	0.04032	0.03165	0.03423	0.03958	0.01899	0.02115	0.01708	0.03066	0.05462	0.02325	0.05145	0.03388	0.01944	0.01693	9.23456	0.01748	0.01366	0.02355	0.00223	0.0271	0.02659	0.00959	0.02196	0.02943	0.01291	0.02152	0.02301	0.03126	0.02038	0.02386	0.01467	0.01806	0.02375	0.01484	0.01211
9.26524	0.00853	0.0232	0.032	0.00492	0.03131	0.01507	0.01278	0.004	0.02406	0.03034	0.01047	0.04307	0.02826	0.01666	0.04253	0.03316	0.03412	0.04156	0.02253	0.02081	0.01774	0.02905	0.05339	0.02254	0.05215	0.0372	0.02099	0.01804	9.26524	0.01524	0.01349	0.0241	0.00305	0.02425	0.02886	0.00774	0.02012	0.03014	0.01339	0.01942	0.02303	0.03167	0.01887	0.02554	0.01414	0.01468	0.02264	0.01725	0.01109
9.29592	0.00692	0.02675	0.03293	0.00505	0.03286	0.01227	0.01417	0.00478	0.02201	0.02809	0.00903	0.03953	0.02752	0.0152	0.04451	0.03434	0.03356	0.04345	0.02637	0.02052	0.01928	0.02772	0.05212	0.02206	0.0526	0.04014	0.02324	0.01912	9.29592	0.01362	0.01338	0.02458	0.00427	0.02145	0.03111	0.00638	0.01804	0.03121	0.01406	0.01747	0.02293	0.03198	0.01756	0.02675	0.01365	0.01138	0.02164	0.01958	0.01032
9.3266	0.00593	0.0298	0.03379	0.00542	0.03405	0.01036	0.01542	0.00583	0.01986	0.02581	0.00812	0.03582	0.02665	0.01368	0.04627	0.03515	0.0326	0.04515	0.03036	0.0204	0.02133	0.02668	0.05097	0.02209	0.05275	0.04265	0.02585	0.02007	9.3266	0.01278	0.01338	0.02507	0.00561	0.01873	0.03315	0.00569	0.01585	0.03271	0.01477	0.01572	0.02265	0.03208	0.01656	0.02747	0.01318	0.00825	0.02079	0.0216	0.00984
9.35728	0.00604	0.0322	0.03454	0.0062	0.03494	0.00934	0.01646	0.00706	0.01759	0.02378	0.00788	0.0321	0.02566	0.01232	0.0478	0.03558	0.0313	0.04658	0.03437	0.02054	0.02353	0.02588	0.05002	0.02291	0.05255	0.04468	0.02855	0.02077	9.35728	0.01277	0.0135	0.02564	0.00693	0.01607	0.03487	0.00572	0.01375	0.03459	0.01539	0.01419	0.02216	0.03189	0.01597	0.02767	0.01268	0.00538	0.02017	0.02317	0.00974
9.38796	0.00726	0.03383	0.03513	0.00748	0.03555	0.00895	0.01724	0.00839	0.01523	0.02233	0.0083	0.02853	0.02457	0.01143	0.04912	0.0356	0.02972	0.04767	0.03827	0.02107	0.02562	0.02523	0.04934	0.02464	0.05199	0.04621	0.03113	0.02115	9.38796	0.01348	0.01374	0.02634	0.00817	0.01343	0.03617	0.00629	0.01201	0.03677	0.01583	0.01291	0.02146	0.03133	0.01579	0.02735	0.01213	0.00302	0.01986	0.02421	0.01008
9.41864	0.00913	0.0346	0.03553	0.00926	0.03597	0.00879	0.01772	0.00972	0.0128	0.02179	0.00921	0.02528	0.02343	0.01134	0.05027	0.03523	0.02796	0.04834	0.04194	0.02204	0.02741	0.0246	0.04891	0.02727	0.05104	0.04721	0.03347	0.02111	9.41864	0.0147	0.0141	0.02722	0.00928	0.01077	0.03699	0.00713	0.01101	0.03912	0.01603	0.01191	0.02052	0.03037	0.01593	0.02655	0.01149	0.00224	0.01995	0.02474	0.01088
9.44932	0.01127	0.03445	0.03574	0.01148	0.03628	0.00854	0.01785	0.011	0.01039	0.02232	0.01039	0.0225	0.02226	0.01221	0.05126	0.03446	0.0261	0.04856	0.04527	0.02345	0.02878	0.02387	0.04869	0.03064	0.0497	0.04772	0.03548	0.0206	9.44932	0.01622	0.01456	0.02826	0.01021	0.00801	0.0373	0.00807	0.01102	0.04149	0.01596	0.01122	0.01935	0.029	0.01625	0.02529	0.01077	0.00356	0.02049	0.02478	0.01206
9.48	0.01345	0.03338	0.03574	0.01409	0.03655	0.00803	0.01762	0.0122	0.00811	0.02388	0.01168	0.02028	0.0211	0.0139	0.05212	0.03335	0.02427	0.04828	0.04815	0.02525	0.02968	0.02297	0.04861	0.03454	0.04798	0.04774	0.03709	0.01956	9.48	0.01791	0.01508	0.02944	0.01092	0.00515	0.03711	0.00903	0.01202	0.04373	0.01561	0.01089	0.01796	0.02724	0.0166	0.02363	0.00997	0.00534	0.02149	0.02445	0.01353
9.51068	0.01553	0.03142	0.03556	0.01702	0.03688	0.00723	0.01703	0.01329	0.00623	0.02624	0.01298	0.01867	0.01999	0.01613	0.05289	0.03192	0.02255	0.04752	0.05049	0.02736	0.03007	0.02182	0.04857	0.03878	0.04593	0.04734	0.03831	0.01797	9.51068	0.01966	0.01564	0.03071	0.01141	0.00225	0.03644	0.00997	0.01367	0.04572	0.015	0.01099	0.01639	0.02515	0.01687	0.02165	0.0091	0.00702	0.02293	0.02389	0.0152
9.54136	0.01741	0.02868	0.03523	0.02018	0.03734	0.00618	0.01609	0.01431	0.00518	0.02911	0.01427	0.01762	0.01894	0.0186	0.05357	0.03027	0.02105	0.04627	0.05223	0.02968	0.02999	0.02038	0.0485	0.04316	0.0436	0.04657	0.03911	0.01583	9.54136	0.02141	0.0162	0.03201	0.01164	0.00172	0.03536	0.01086	0.01559	0.04735	0.01417	0.01153	0.01464	0.02282	0.017	0.01941	0.00821	0.00849	0.02473	0.0233	0.01696
9.57204	0.01903	0.02532	0.03479	0.02352	0.03798	0.00505	0.01485	0.01528	0.00528	0.03225	0.01551	0.017	0.01796	0.02107	0.05421	0.02846	0.01987	0.04458	0.0533	0.03212	0.0295	0.01867	0.04831	0.04752	0.04109	0.04553	0.03953	0.01316	9.57204	0.02312	0.01674	0.03327	0.01164	0.00479	0.03393	0.0117	0.0175	0.04853	0.01318	0.01251	0.01278	0.02036	0.01699	0.01703	0.00735	0.00974	0.02677	0.02288	0.01876
9.60272	0.02033	0.02165	0.03432	0.02696	0.03883	0.0042	0.01343	0.01627	0.00618	0.03546	0.01672	0.01666	0.01706	0.02339	0.0548	0.02662	0.01908	0.0425	0.05368	0.03461	0.02872	0.0167	0.04797	0.05174	0.0385	0.04428	0.0396	0.01001	9.60272	0.02475	0.01723	0.03443	0.01144	0.00816	0.03227	0.01248	0.01922	0.04922	0.01209	0.01388	0.01084	0.01797	0.0169	0.01459	0.00657	0.01076	0.02895	0.0228	0.02053
9.6334	0.02129	0.01814	0.03388	0.03042	0.03989	0.00411	0.012	0.01734	0.00728	0.03863	0.01791	0.01644	0.01621	0.02542	0.05538	0.02485	0.01875	0.04009	0.05337	0.0371	0.02781	0.01452	0.04745	0.05571	0.03595	0.04291	0.03934	0.00652	9.6334	0.02628	0.01763	0.03544	0.01111	0.01154	0.03048	0.01318	0.02062	0.04938	0.01099	0.01553	0.00891	0.01586	0.01682	0.01224	0.00593	0.01158	0.03114	0.02316	0.02226
9.66408	0.02186	0.01558	0.03355	0.03384	0.04114	0.00499	0.01086	0.01853	0.00819	0.04167	0.01909	0.01624	0.01539	0.02708	0.05594	0.02328	0.01893	0.03746	0.05241	0.03956	0.02697	0.0122	0.04675	0.05933	0.0336	0.04149	0.03882	0.0032	9.66408	0.02767	0.01793	0.03625	0.01076	0.01482	0.0287	0.01378	0.02164	0.04904	0.00994	0.01738	0.00709	0.01432	0.01687	0.01014	0.00544	0.01221	0.03324	0.02393	0.02391
9.69476	0.02206	0.01498	0.0334	0.03715	0.04254	0.00651	0.01041	0.01989	0.00874	0.04454	0.02028	0.01599	0.01457	0.02832	0.05649	0.02204	0.01967	0.03471	0.05088	0.04199	0.02642	0.0098	0.04589	0.06256	0.03157	0.04008	0.03808	0.00343	9.69476	0.02889	0.01811	0.03681	0.01053	0.01787	0.02704	0.01425	0.02223	0.04822	0.00902	0.01933	0.00556	0.01361	0.01717	0.00851	0.00509	0.01267	0.03515	0.02499	0.02547
9.72544	0.02187	0.01671	0.03351	0.04028	0.04403	0.00835	0.01098	0.02139	0.00885	0.04722	0.02146	0.01566	0.0137	0.02912	0.05705	0.02122	0.02096	0.03196	0.04888	0.04439	0.02636	0.00737	0.04489	0.06533	0.02999	0.03872	0.03716	0.00727	9.72544	0.02992	0.01815	0.03709	0.01057	0.0206	0.02558	0.01457	0.02241	0.04698	0.00824	0.02129	0.00463	0.0138	0.01776	0.0076	0.00481	0.01297	0.03677	0.02615	0.02694
9.75612	0.02132	0.02006	0.03391	0.04317	0.04554	0.01037	0.01258	0.02301	0.00858	0.04972	0.02262	0.01527	0.01278	0.0295	0.0576	0.02086	0.0228	0.02934	0.04657	0.04676	0.02694	0.00499	0.04378	0.06763	0.02891	0.0374	0.0361	0.01165	9.75612	0.03075	0.01806	0.03707	0.01101	0.02289	0.02439	0.0147	0.0222	0.0454	0.00761	0.02319	0.00459	0.01474	0.01863	0.00755	0.00453	0.01315	0.03804	0.02722	0.02831
9.7868	0.02045	0.02413	0.03463	0.04578	0.04701	0.01256	0.01492	0.02468	0.0081	0.05204	0.02376	0.01485	0.0118	0.0295	0.05814	0.02093	0.02514	0.027	0.04413	0.04912	0.02817	0.00268	0.0426	0.06943	0.02833	0.03612	0.03494	0.01607	9.7868	0.03136	0.01783	0.03674	0.01186	0.02466	0.02347	0.01465	0.02166	0.04358	0.00706	0.02495	0.00534	0.01609	0.01969	0.0082	0.00418	0.01322	0.03892	0.02802	0.02956
9.81748	0.01931	0.02824	0.03565	0.04806	0.04837	0.01495	0.01769	0.02634	0.00786	0.0542	0.02483	0.01442	0.01078	0.0292	0.05866	0.02133	0.0279	0.02509	0.0418	0.05148	0.02997	0.000598383	0.04136	0.07072	0.02819	0.03485	0.0337	0.02037	9.81748	0.03175	0.01747	0.03607	0.01307	0.02582	0.02277	0.01438	0.0209	0.0416	0.00651	0.02651	0.00647	0.01757	0.02079	0.00925	0.00376	0.01321	0.03936	0.02843	0.03069
9.84816	0.01798	0.032	0.03695	0.04998	0.04957	0.0176	0.02064	0.02791	0.00843	0.05619	0.0258	0.01401	0.0098	0.02872	0.05916	0.02196	0.03098	0.02375	0.03981	0.05383	0.03216	0.00182	0.0401	0.07153	0.02836	0.03358	0.0324	0.02443	9.84816	0.03192	0.017	0.03506	0.01449	0.02633	0.02221	0.01393	0.02001	0.03959	0.00588	0.02782	0.00767	0.01893	0.02178	0.01042	0.00338	0.01315	0.03936	0.02837	0.03166
9.87884	0.01656	0.03517	0.03845	0.0515	0.05055	0.02055	0.02356	0.02934	0.01022	0.05802	0.02665	0.01365	0.00899	0.02816	0.05962	0.02268	0.03427	0.02309	0.03836	0.05614	0.03455	0.00391	0.03883	0.07184	0.02868	0.03227	0.03106	0.02815	9.87884	0.03186	0.01646	0.03372	0.01598	0.02614	0.02168	0.0133	0.01912	0.03764	0.00509	0.02883	0.00879	0.02002	0.02252	0.01156	0.00334	0.01304	0.03894	0.02781	0.03245
9.90952	0.0152	0.03758	0.0401	0.05264	0.05127	0.0238	0.02633	0.03058	0.01309	0.05967	0.02734	0.01337	0.00853	0.02767	0.06001	0.02338	0.03764	0.02313	0.0376	0.05838	0.03697	0.006	0.03754	0.0717	0.02901	0.03094	0.02968	0.03145	9.90952	0.03159	0.01589	0.03204	0.01739	0.02524	0.0211	0.01256	0.01838	0.03581	0.00411	0.02952	0.00976	0.02074	0.02291	0.01258	0.00397	0.01291	0.03812	0.0268	0.03304
9.9402	0.01411	0.03915	0.0418	0.05336	0.05169	0.02734	0.02883	0.0316	0.01672	0.06111	0.02786	0.01317	0.00864	0.02736	0.06031	0.02395	0.04096	0.02385	0.03755	0.06049	0.03925	0.00813	0.03624	0.07111	0.02923	0.02963	0.02828	0.03428	9.9402	0.03113	0.01535	0.03004	0.01862	0.02365	0.0204	0.01178	0.01788	0.03418	0.00295	0.02985	0.01054	0.02105	0.02284	0.01344	0.00531	0.01277	0.03698	0.02545	0.03339
9.97088	0.0135	0.03985	0.04346	0.05369	0.05179	0.0311	0.03096	0.03239	0.02081	0.0623	0.0282	0.01306	0.00943	0.02732	0.0605	0.02434	0.0441	0.02514	0.03809	0.06241	0.04128	0.01031	0.03494	0.07009	0.02924	0.02839	0.02685	0.03661	9.97088	0.03047	0.0149	0.02774	0.01955	0.0214	0.01957	0.01107	0.01769	0.03276	0.00183	0.02981	0.01113	0.02094	0.0223	0.01414	0.00717	0.01263	0.03559	0.02391	0.03347
[truncated: 66 more columns]

## Sheet: Fig. 2d
Au/Pd-100% H2		Au/Pd-4% H2		Au/Pd/ZIF-8-100% H2		Au/Pd/ZIF-8-4% H2
1	2.76392	1	2.80191	1	2.75974	1	2.77089
6	2.76241	6	2.80068	6	2.7652	6	2.77024
11	2.76159	11	2.80021	11	2.76154	11	2.76785
16	2.76487	16	2.79977	16	2.75997	16	2.76977
21	2.76696	21	2.8018	21	2.76191	21	2.77144
26	2.76858	26	2.80208	26	2.76004	26	2.77746
31	2.77297	31	2.80112	31	2.76359	31	2.77746
36	2.77558	36	2.8019	36	2.75997	36	2.77609
41	2.77713	41	2.80654	41	2.76723	41	2.77679
46	2.77588	46	2.80448	46	2.76417	46	2.76987
51	2.77696	51	2.80476	51	2.75786	51	2.77189
56	2.7845	56	2.80425	56	2.7661	56	2.76915
61	2.78555	61	2.80285	61	2.76337	61	2.77617
66	2.78041	66	2.80668	66	2.7659	66	2.77221
71	2.78544	71	2.80823	71	2.76232	71	2.77313
76	2.78851	76	2.80681	76	2.76564	76	2.76822
81	2.78715	81	2.80878	81	2.76369	81	2.77198
86	2.79138	86	2.8061	86	2.76446	86	2.77809
91	2.78986	91	2.80936	91	2.76601	91	2.77583
96	2.79791	96	2.80983	96	2.77387	96	2.77581
101	2.79732	101	2.80671	101	2.76694	101	2.76862
106	2.80196	106	2.80798	106	2.7666	106	2.77325
111	2.79849	111	2.80938	111	2.7712	111	2.77753
116	2.80575	116	2.80649	116	2.77135	116	2.77515
121	2.80756	121	2.8104	121	2.76918	121	2.7732
126	2.81065	126	2.8091	126	2.76361	126	2.77778
131	2.80797	131	2.80584	131	2.76854	131	2.77911
136	2.80768	136	2.8085	136	2.77181	136	2.77606
141	2.80942	141	2.80577	141	2.775	141	2.77549
146	2.8131	146	2.81236	146	2.76333	146	2.78225
151	2.81173	151	2.8123	151	2.77511	151	2.77691
156	2.81364	156	2.81479	156	2.77153	156	2.77973
161	2.81542	161	2.81443	161	2.77026	161	2.77379
166	2.81396	166	2.80987	166	2.77059	166	2.77737
171	2.82014	171	2.8146	171	2.77626	171	2.77719
176	2.82006	176	2.81334	176	2.7728	176	2.78334
181	2.81433	181	2.81228	181	2.78044	181	2.78461
186	2.819	186	2.80987	186	2.77701	186	2.77843
191	2.81962	191	2.81235	191	2.77807	191	2.7801
196	2.82149	196	2.81358	196	2.77536	196	2.77871
201	2.82227	201	2.81451	201	2.77639	201	2.78237
206	2.82056	206	2.81329	206	2.77312	206	2.78252
211	2.82221	211	2.81362	211	2.77584	211	2.77367
216	2.82062	216	2.81543	216	2.78409	216	2.78157
221	2.82939	221	2.81363	221	2.77852	221	2.77491
226	2.82564	226	2.81279	226	2.77807	226	2.78219
231	2.82475	231	2.81768	231	2.77475	231	2.77877
236	2.82432	236	2.817	236	2.77457	236	2.77812
241	2.82514	241	2.8174	241	2.78923	241	2.78637
246	2.83031	246	2.81639	246	2.77966	246	2.78617
251	2.8286	251	2.81775	251	2.7793	251	2.77908
256	2.82795	256	2.81665	256	2.7802	256	2.78453
261	2.8296	261	2.8143	261	2.78619	261	2.78883
266	2.82951	266	2.8189	266	2.78561	266	2.77887
271	2.83052	271	2.81434	271	2.78119	271	2.78238
276	2.83486	276	2.81557	276	2.77603	276	2.77949
281	2.83287	281	2.81759	281	2.78699	281	2.78662
286	2.83502	286	2.8185	286	2.78724	286	2.78855
291	2.8315	291	2.81676	291	2.78478	291	2.78422
296	2.83182	296	2.82078	296	2.78492	296	2.78761
301	2.834	301	2.8205	301	2.78721	301	2.78924
306	2.82679	306	2.81991	306	2.78389	306	2.78392
311	2.83174	311	2.82007	311	2.782	311	2.78829
316	2.83299	316	2.82321	316	2.79034	316	2.79289
321	2.82861	321	2.82058	321	2.78672	321	2.79043
326	2.83955	326	2.82196	326	2.79219	326	2.78802
331	2.83467	331	2.82135	331	2.78616	331	2.78256
336	2.83825	336	2.81669	336	2.793	336	2.78869
341	2.83581	341	2.81967	341	2.79404	341	2.78915
346	2.83898	346	2.82057	346	2.79661	346	2.78472
351	2.83288	351	2.82549	351	2.79775	351	2.7864
356	2.83311	356	2.8214	356	2.78682	356	2.79037
361	2.83317	361	2.8175	361	2.79431	361	2.78569
366	2.83736	366	2.82177	366	2.79128	366	2.79219
371	2.83825	371	2.82277	371	2.7984	371	2.78865
376	2.83372	376	2.82455	376	2.79298	376	2.79495
381	2.83863	381	2.81872	381	2.79829	381	2.78929
386	2.83667	386	2.82151	386	2.79074	386	2.78894
391	2.83787	391	2.82063	391	2.78747	391	2.78747
396	2.83363	396	2.82126	396	2.78593	396	2.79419
401	2.84028	401	2.81912	401	2.79677	401	2.79301
406	2.83756	406	2.82474	406	2.79157	406	2.78932
411	2.83634	411	2.82311	411	2.78833	411	2.78402
416	2.84195	416	2.82125	416	2.79834	416	2.78708
421	2.83698	421	2.82233	421	2.80039	421	2.78909
426	2.84022	426	2.82406	426	2.79539	426	2.79444
431	2.83788	431	2.82061	431	2.79203	431	2.79393
436	2.84002	436	2.82579	436	2.80386	436	2.79431
441	2.84073	441	2.823	441	2.79363	441	2.79178
446	2.84115	446	2.8267	446	2.79768	446	2.79503
451	2.845	451	2.82852	451	2.80089	451	2.79608
456	2.84529	456	2.82543	456	2.80142	456	2.79649
461	2.84149	461	2.82335	461	2.80124	461	2.79593
466	2.84139	466	2.82937	466	2.80249	466	2.7994
471	2.84373	471	2.82856	471	2.79746	471	2.79443
476	2.84171	476	2.82665	476	2.80386	476	2.7907
481	2.83906	481	2.82527	481	2.80697	481	2.79415
486	2.84251	486	2.82232	486	2.79988	486	2.79138
491	2.84594	491	2.82605	491	2.79738	491	2.79588
496	2.84181	496	2.83075	496	2.80169	496	2.79549
501	2.84452	501	2.82774	501	2.80514	501	2.78971
506	2.84276	506	2.8281	506	2.80545	506	2.80166
511	2.8416	511	2.8292	511	2.80395	511	2.79681
516	2.84369	516	2.82827	516	2.8005	516	2.79795
521	2.84455	521	2.82922	521	2.80688	521	2.7955
526	2.84322	526	2.82255	526	2.80714	526	2.79172
531	2.84175	531	2.82574	531	2.80838	531	2.79474
536	2.83887	536	2.82407	536	2.80453	536	2.80141
541	2.84361	541	2.82731	541	2.79933	541	2.79734
546	2.8416	546	2.824	546	2.80617	546	2.79704
551	2.83981	551	2.82512	551	2.81072	551	2.79502
556	2.84533	556	2.82861	556	2.81102	556	2.79788
561	2.84169	561	2.82394	561	2.80512	561	2.79324
566	2.84447	566	2.83159	566	2.80771	566	2.79528
571	2.84524	571	2.82714	571	2.80618	571	2.79608
576	2.84542	576	2.82547	576	2.80729	576	2.79397
581	2.83975	581	2.82695	581	2.80832	581	2.80021
586	2.84467	586	2.83394	586	2.81359	586	2.79889
591	2.84551	591	2.8275	591	2.80633	591	2.79818
596	2.84455	596	2.82734	596	2.80852	596	2.79497
601	2.84176	601	2.82931	601	2.81408	601	2.80303
606	2.84516	606	2.83098	606	2.81388	606	2.79077
611	2.84933	611	2.82795	611	2.81235	611	2.79449
616	2.84193	616	2.82713	616	2.81517	616	2.79878
621	2.84129	621	2.83188	621	2.81784	621	2.79163
626	2.84618	626	2.82836	626	2.82653	626	2.80446
631	2.83904	631	2.82972	631	2.81403	631	2.80476
636	2.84346	636	2.83421	636	2.81989	636	2.8073
641	2.84348	641	2.83082	641	2.82262	641	2.8011
646	2.8374	646	2.82793	646	2.81757	646	2.79862
651	2.84182	651	2.83059	651	2.81599	651	2.79607
656	2.84577	656	2.82806	656	2.81742	656	2.79685
661	2.84449	661	2.83096	661	2.82053	661	2.80133
666	2.84579	666	2.83279	666	2.82027	666	2.79808
671	2.84392	671	2.8329	671	2.82249	671	2.79607
676	2.84548	676	2.82784	676	2.81983	676	2.80207
681	2.84575	681	2.83213	681	2.81697	681	2.80431
686	2.84388	686	2.8327	686	2.8139	686	2.80612
691	2.84449	691	2.8304	691	2.82394	691	2.80013
696	2.84509	696	2.83061	696	2.82037	696	2.79804
701	2.84338	701	2.83466	701	2.81825	701	2.80372
706	2.84559	706	2.83	706	2.82396	706	2.80525
711	2.84591	711	2.83072	711	2.8208	711	2.80607
716	2.84106	716	2.83089	716	2.81696	716	2.80213
721	2.84477	721	2.82836	721	2.81959	721	2.80944
726	2.83955	726	2.83303	726	2.81982	726	2.8083
731	2.84547	731	2.83264	731	2.81724	731	2.80333
736	2.84442	736	2.82972	736	2.8236	736	2.80822
741	2.83864	741	2.83193	741	2.82493	741	2.80047
746	2.83873	746	2.82776	746	2.81771	746	2.80654
751	2.84754	751	2.83071	751	2.82494	751	2.80274
756	2.84875	756	2.82724	756	2.81933	756	2.80749
761	2.84692	761	2.83428	761	2.82474	761	2.8081
766	2.84759	766	2.83224	766	2.82856	766	2.80348
771	2.84573	771	2.83093	771	2.82071	771	2.81012
776	2.84299	776	2.82878	776	2.82298	776	2.80674
781	2.84373	781	2.8329	781	2.82357	781	2.80745
786	2.84224	786	2.83167	786	2.82211	786	2.80285
791	2.84504	791	2.83182	791	2.82179	791	2.80618
796	2.84631	796	2.83245	796	2.82523	796	2.80566
801	2.84326	801	2.83037	801	2.82891	801	2.80587
806	2.84439	806	2.83279	806	2.82765	806	2.80445
811	2.84769	811	2.83233	811	2.83122	811	2.81462
816	2.8414	816	2.83479	816	2.82677	816	2.80156
821	2.84137	821	2.83437	821	2.82863	821	2.80616
826	2.84143	826	2.83081	826	2.82366	826	2.80699
831	2.84708	831	2.83305	831	2.83154	831	2.80738
836	2.84321	836	2.82968	836	2.82605	836	2.8062
841	2.84392	841	2.83478	841	2.82042	841	2.81298
846	2.84265	846	2.83362	846	2.82834	846	2.81225
851	2.84426	851	2.82794	851	2.82539	851	2.80758
856	2.84287	856	2.8316	856	2.83096	856	2.80503
861	2.83967	861	2.83042	861	2.83151	861	2.81361
866	2.8456	866	2.83452	866	2.83349	866	2.80818
871	2.84367	871	2.8369	871	2.82812	871	2.80998
876	2.84191	876	2.83487	876	2.82899	876	2.81152
881	2.84161	881	2.83588	881	2.82588	881	2.80996
886	2.84404	886	2.83642	886	2.83071	886	2.81434
891	2.84545	891	2.83222	891	2.82784	891	2.80989
896	2.84385	896	2.83304	896	2.82635	896	2.80585
901	2.84613	901	2.83188	901	2.82995	901	2.81409
906	2.84359	906	2.83208	906	2.82973	906	2.80988
911	2.8415	911	2.83398	911	2.83128	911	2.80954
916	2.84757	916	2.83082	916	2.83025	916	2.81473
921	2.84314	921	2.83189	921	2.82647	921	2.8125
926	2.84137	926	2.83213	926	2.82791	926	2.81731
931	2.84268	931	2.83611	931	2.83508	931	2.81023
936	2.84741	936	2.83316	936	2.83133	936	2.81152
941	2.84325	941	2.83248	941	2.83681	941	2.81262
946	2.84355	946	2.83499	946	2.82804	946	2.80999
951	2.84377	951	2.83247	951	2.83014	951	2.81436
956	2.84328	956	2.83715	956	2.82796	956	2.81716
961	2.84801	961	2.83508	961	2.82616	961	2.81652
966	2.84561	966	2.831	966	2.83028	966	2.8175
971	2.84398	971	2.83366	971	2.83228	971	2.81299
976	2.84614	976	2.83197	976	2.83115	976	2.81618
981	2.84491	981	2.83415	981	2.83269	981	2.81745
986	2.84584	986	2.83603	986	2.83018	986	2.81431
991	2.84361	991	2.83767	991	2.83305	991	2.81448
996	2.83878	996	2.83149	996	2.82528	996	2.82165
1001	2.8411	1001	2.83691	1001	2.83282	1001	2.81507
1006	2.845	1006	2.83772	1006	2.82954	1006	2.81776
1011	2.84705	1011	2.83319	1011	2.8345	1011	2.81776
1016	2.84646	1016	2.83419	1016	2.83679	1016	2.81984
1021	2.84219	1021	2.83606	1021	2.82931	1021	2.81357
1026	2.8435	1026	2.83306	1026	2.83061	1026	2.81589
1031	2.844	1031	2.83636	1031	2.83331	1031	2.81451
1036	2.84371	1036	2.83476	1036	2.8321	1036	2.81191
1041	2.84466	1041	2.83443	1041	2.83311	1041	2.81246
1046	2.84574	1046	2.83574	1046	2.83433	1046	2.81587
1051	2.84707	1051	2.83342	1051	2.83129	1051	2.81245
1056	2.85003	1056	2.83904	1056	2.83484	1056	2.81468
1061	2.84482	1061	2.83659	1061	2.82992	1061	2.8176
1066	2.84144	1066	2.83542	1066	2.83191	1066	2.81972
1071	2.84341	1071	2.83533	1071	2.82886	1071	2.81703
1076	2.84231	1076	2.834	1076	2.83152	1076	2.81603
1081	2.84481	1081	2.83501	1081	2.83275	1081	2.81617
1086	2.84826	1086	2.83688	1086	2.83067	1086	2.8143
1091	2.84787	1091	2.83935	1091	2.838	1091	2.82101
1096	2.8424	1096	2.83693	1096	2.83172	1096	2.81447
1101	2.84129	1101	2.83574	1101	2.83365	1101	2.81504
1106	2.84229	1106	2.83454	1106	2.83557	1106	2.81626
1111	2.84748	1111	2.83541	1111	2.83136	1111	2.8161
1116	2.84203	1116	2.83774	1116	2.83354	1116	2.82334
1121	2.8423	1121	2.83731	1121	2.83312	1121	2.82083
1126	2.84521	1126	2.83953	1126	2.83575	1126	2.82056
1131	2.84506	1131	2.83662	1131	2.83997	1131	2.81534
1136	2.84203	1136	2.83803	1136	2.83249	1136	2.82329
1141	2.84675	1141	2.83723	1141	2.8342	1141	2.81431
1146	2.84041	1146	2.8351	1146	2.8294	1146	2.81435
1151	2.84668	1151	2.83881	1151	2.83652	1151	2.82271
1156	2.84905	1156	2.83801	1156	2.8246	1156	2.80924
1161	2.84384	1161	2.83974	1161	2.83337	1161	2.82328
1166	2.84646	1166	2.83867	1166	2.83255	1166	2.81655
1171	2.84719	1171	2.83746	1171	2.83611	1171	2.81651
1176	2.84658	1176	2.8357	1176	2.83437	1176	2.81605
1181	2.84619	1181	2.83722	1181	2.83655	1181	2.81449
1186	2.84669	1186	2.83674	1186	2.82947	1186	2.82183
1191	2.84257	1191	2.83489	1191	2.83527	1191	2.81714
1196	2.84586	1196	2.83624	1196	2.8379	1196	2.82078
1201	2.84655	1201	2.84166	1201	2.83713	1201	2.81515
1206	2.8434	1206	2.83512	1206	2.83852	1206	2.82405
1211	2.84537	1211	2.83517	1211	2.83791	1211	2.81894
1216	2.84618	1216	2.83641	1216	2.82878	1216	2.82117
1221	2.84209	1221	2.8335	1221	2.83647	1221	2.82031
1226	2.84226	1226	2.83539	1226	2.83652	1226	2.82235
1231	2.84499	1231	2.83717	1231	2.8344	1231	2.81707
1236	2.84443	1236	2.83786	1236	2.84079	1236	2.81932
1241	2.84374	1241	2.83953	1241	2.83464	1241	2.8218
1246	2.83944	1246	2.83929	1246	2.83458	1246	2.82129
1251	2.84381	1251	2.83831	1251	2.83445	1251	2.82196
1256	2.8421	1256	2.83741	1256	2.83436	1256	2.8214
1261	2.84222	1261	2.83885	1261	2.84058	1261	2.81827
1266	2.84362	1266	2.83824	1266	2.83747	1266	2.82279
1271	2.84363	1271	2.83728	1271	2.83684	1271	2.82294
1276	2.84607	1276	2.83543	1276	2.83664	1276	2.82697
1281	2.84251	1281	2.83826	1281	2.83718	1281	2.81839
1286	2.84241	1286	2.83804	1286	2.8389	1286	2.82187
1291	2.84496	1291	2.83679	1291	2.83367	1291	2.82086
1296	2.84371	1296	2.84024	1296	2.83832	1296	2.82339
1301	2.84745	1301	2.83721	1301	2.83986	1301	2.81424
1306	2.84113	1306	2.83953	1306	2.84159	1306	2.82657
1311	2.84663	1311	2.83819	1311	2.83489	1311	2.81167
1316	2.84444	1316	2.83926	1316	2.83306	1316	2.82306
1321	2.84319	1321	2.83739	1321	2.8392	1321	2.82339
1326	2.84716	1326	2.83856	1326	2.83012	1326	2.81996
1331	2.84679	1331	2.83797	1331	2.83375	1331	2.82497
1336	2.84416	1336	2.83407	1336	2.8321	1336	2.81848
1341	2.848	1341	2.84068	1341	2.83479	1341	2.82042
1346	2.84354	1346	2.83866	1346	2.83776	1346	2.82452
1351	2.84167	1351	2.8395	1351	2.83707	1351	2.82075
1356	2.8444	1356	2.83786	1356	2.83764	1356	2.82304
1361	2.84798	1361	2.83594	1361	2.83428	1361	2.82175
1366	2.84392	1366	2.83933	1366	2.84114	1366	2.82891
1371	2.84413	1371	2.8363	1371	2.84087	1371	2.82343
1376	2.83909	1376	2.83676	1376	2.83253	1376	2.82614
1381	2.8456	1381	2.84063	1381	2.83517	1381	2.8232
1386	2.84242	1386	2.84076	1386	2.83199	1386	2.8234
1391	2.84248	1391	2.83896	1391	2.83892	1391	2.82473
1396	2.84705	1396	2.83974	1396	2.84119	1396	2.82833
1401	2.84586	1401	2.83787	1401	2.8341	1401	2.82692
1406	2.84318	1406	2.83765	1406	2.83616	1406	2.82704
1411	2.84394	1411	2.83753	1411	2.83672	1411	2.82307
1416	2.84587	1416	2.83828	1416	2.83471	1416	2.82276
1421	2.84741	1421	2.83829	1421	2.83923	1421	2.82238
1426	2.84603	1426	2.83757	1426	2.83787	1426	2.83183
1431	2.84332	1431	2.84069	1431	2.83513	1431	2.82062
1436	2.84358	1436	2.83799	1436	2.8389	1436	2.82285
1441	2.84698	1441	2.84014	1441	2.83975	1441	2.83104
1446	2.84099	1446	2.83613	1446	2.83977	1446	2.83317
1451	2.84913	1451	2.83748	1451	2.83839	1451	2.82493
1456	2.84662	1456	2.83983	1456	2.84048	1456	2.82829
1461	2.83991	1461	2.84149	1461	2.8387	1461	2.82197
1466	2.84056	1466	2.83591	1466	2.83512	1466	2.8263
1471	2.84632	1471	2.83619	1471	2.83419	1471	2.82089
1476	2.84112	1476	2.84072	1476	2.83653	1476	2.82764
1481	2.8457	1481	2.83666	1481	2.83521	1481	2.82709
1486	2.8457	1486	2.83741	1486	2.83567	1486	2.82969
1491	2.84192	1491	2.84023	1491	2.83319	1491	2.82362
1496	2.84332	1496	2.83935	1496	2.8418	1496	2.82818
1501	2.84245	1501	2.8421	1501	2.83911	1501	2.83071
1506	2.84286	1506	2.83449	1506	2.83431	1506	2.82725
1511	2.8466	1511	2.84141	1511	2.84206	1511	2.82064
1516	2.84271	1516	2.83935	1516	2.83279	1516	2.82976
1521	2.84178	1521	2.8393	1521	2.83825	1521	2.82213
1526	2.84569	1526	2.84257	1526	2.83056	1526	2.82445
1531	2.8455	1531	2.84152	1531	2.83993	1531	2.83036
1536	2.84559	1536	2.83889	1536	2.83893	1536	2.82674
1541	2.84292	1541	2.8374	1541	2.83634	1541	2.82795
1546	2.84427	1546	2.83971	1546	2.83576	1546	2.82164
1551	2.84502	1551	2.84153	1551	2.83437	1551	2.82576
1556	2.84402	1556	2.84091	1556	2.83537	1556	2.82565
1561	2.84615	1561	2.83859	1561	2.83895	1561	2.82802
1566	2.84306	1566	2.83914	1566	2.83831	1566	2.81719
1571	2.84729	1571	2.83868	1571	2.83783	1571	2.82789
1576	2.84404	1576	2.83883	1576	2.83602	1576	2.82766
1581	2.84518	1581	2.83941	1581	2.83693	1581	2.82374
1586	2.84558	1586	2.84049	1586	2.84103	1586	2.82088
1591	2.84564	1591	2.83952	1591	2.83591	1591	2.82718
1596	2.84192	1596	2.83987	1596	2.83605	1596	2.83328
1601	2.84346	1601	2.83951	1601	2.83901	1601	2.82345
1606	2.8434	1606	2.83981	1606	2.83856	1606	2.83033
1611	2.84203	1611	2.8399	1611	2.83365	1611	2.82654
1616	2.84179	1616	2.83562	1616	2.8384	1616	2.82767
1621	2.84337	1621	2.84102	1621	2.83513	1621	2.82901
1626	2.84586	1626	2.84139	1626	2.84179	1626	2.82533
1631	2.84746	1631	2.83814	1631	2.8366	1631	2.83131
1636	2.84808	1636	2.84286	1636	2.83811	1636	2.82958
1641	2.84804	1641	2.84053	1641	2.83959	1641	2.82659
1646	2.8461	1646	2.8413	1646	2.83851	1646	2.8299
1651	2.84276	1651	2.8389	1651	2.83704	1651	2.83088
1656	2.84054	1656	2.83701	1656	2.84252	1656	2.82127
1661	2.84824	1661	2.84067	1661	2.83822	1661	2.82111
1666	2.84241	1666	2.83629	1666	2.83437	1666	2.83347
1671	2.84631	1671	2.84214	1671	2.83997	1671	2.8337
1676	2.84886	1676	2.8407	1676	2.83305	1676	2.83474
1681	2.84316	1681	2.84171	1681	2.83096	1681	2.82281
1686	2.84077	1686	2.83781	1686	2.83675	1686	2.83286
1691	2.84736	1691	2.84419	1691	2.84114	1691	2.83088
1696	2.84778	1696	2.83591	1696	2.83482	1696	2.82858
1701	2.84707	1701	2.84112	1701	2.8381	1701	2.83294
1706	2.84793	1706	2.84069	1706	2.83803	1706	2.83298
1711	2.8402	1711	2.83993	1711	2.84061	1711	2.82369
1716	2.84647	1716	2.84017	1716	2.84184	1716	2.82963
1721	2.84615	1721	2.83887	1721	2.83561	1721	2.83089
1726	2.84886	1726	2.83652	1726	2.83724	1726	2.82909
1731	2.84591	1731	2.84081	1731	2.83759	1731	2.82671
1736	2.84159	1736	2.84048	1736	2.83711	1736	2.83606
1741	2.84601	1741	2.83998	1741	2.83447	1741	2.82332
1746	2.84702	1746	2.84049	1746	2.83817	1746	2.83448
1751	2.84874	1751	2.83928	1751	2.83889	1751	2.83165
1756	2.84886	1756	2.84184	1756	2.83383	1756	2.82867
1761	2.84751	1761	2.83763	1761	2.83819	1761	2.83238
1766	2.84598	1766	2.84208	1766	2.84131	1766	2.83078
1771	2.84648	1771	2.84308	1771	2.83281	1771	2.83181
1776	2.84151	1776	2.84303	1776	2.83878	1776	2.82561
1781	2.84558	1781	2.84254	1781	2.83205	1781	2.83469
1786	2.8445	1786	2.84173	1786	2.84049	1786	2.8339
1791	2.84155	1791	2.84203	1791	2.83434	1791	2.83359
1796	2.84939	1796	2.84038	1796	2.834	1796	2.83022
1801	2.84402			1801	2.84657	1801	2.82312
1806	2.8485			1806	2.8331	1806	2.8329
1811	2.84303			1811	2.84149	1811	2.82633
1816	2.84962			1816	2.83668	1816	2.82763
1821	2.84366			1821	2.83538	1821	2.82731
1826	2.84423			1826	2.83496	1826	2.8341
1831	2.84559			1831	2.83688	1831	2.83393
1836	2.8425			1836	2.84098	1836	2.82732
1841	2.84478			1841	2.83971	1841	2.83458
1846	2.8469			1846	2.83543	1846	2.82507
1851	2.84422			1851	2.83928	1851	2.83789
1856	2.83928			1856	2.84184	1856	2.83021
1861	2.84862			1861	2.83457	1861	2.83026
1866	2.84299			1866	2.84053	1866	2.83035
1871	2.84364			1871	2.83713	1871	2.83215
1876	2.84309			1876	2.83293	1876	2.83346
1881	2.84692			1881	2.83946	1881	2.83314
1886	2.84483			1886	2.83825	1886	2.8335
1891	2.84626			1891	2.83613	1891	2.83224
1896	2.84614			1896	2.84164	1896	2.82964
1901	2.84279			1901	2.83665	1901	2.8318
1906	2.84822			1906	2.83837	1906	2.82537
1911	2.84714			1911	2.83876	1911	2.8294
1916	2.84578			1916	2.83833	1916	2.83237
1921	2.84309			1921	2.84064	1921	2.83178
1926	2.84604			1926	2.8374	1926	2.83295
1931	2.84744			1931	2.83718	1931	2.83362
1936	2.84652			1936	2.84064	1936	2.82996
1941	2.84701			1941	2.83712	1941	2.83088
1946	2.85236			1946	2.83691	1946	2.83326
1951	2.84948			1951	2.83803	1951	2.82453
1956	2.84685			1956	2.84227	1956	2.83636
1961	2.84486			1961	2.83838	1961	2.82398
1966	2.84715			1966	2.83757	1966	2.83158
1971	2.8457			1971	2.83744	1971	2.82958
1976	2.84683			1976	2.83515	1976	2.83147
1981	2.84346			1981	2.84076	1981	2.82478
1986	2.85308			1986	2.8393	1986	2.83213
1991	2.84493			1991	2.83415	1991	2.83067
1996	2.84403			1996	2.84255	1996	2.82787
2001	2.84507			2001	2.83733	2001	2.83368
2006	2.84239			2006	2.83757	2006	2.83363
2011	2.84665			2011	2.84026	2011	2.83001
2016	2.84805			2016	2.83916	2016	2.83037
2021	2.84713			2021	2.83727	2021	2.8333
2026	2.84707			2026	2.83668	2026	2.82882
2031	2.84407			2031	2.83892	2031	2.83644
2036	2.84868			2036	2.83783	2036	2.83557
2041	2.84349			2041	2.84446	2041	2.82941
2046	2.84397			2046	2.83922	2046	2.83572
2051	2.84696			2051	2.83971	2051	2.83447
2056	2.844			2056	2.837	2056	2.83132
2061	2.84724			2061	2.84304	2061	2.83049
2066	2.84519			2066	2.83988	2066	2.83243
2071	2.84562			2071	2.83789	2071	2.82866
2076	2.8442			2076	2.83847	2076	2.83558
2081	2.84922			2081	2.8337	2081	2.83728
2086	2.84657			2086	2.83617	2086	2.83455
2091	2.84405			2091	2.83328	2091	2.83622
2096	2.84098			2096	2.84585	2096	2.82907
2101	2.84611			2101	2.83771	2101	2.82869
2106	2.84427			2106	2.83314	2106	2.82733
2111	2.84859			2111	2.83682	2111	2.83229
2116	2.84543			2116	2.83828	2116	2.83152
2121	2.84625			2121	2.84305	2121	2.83228
2126	2.84581			2126	2.84056	2126	2.84219
2131	2.84393			2131	2.83616	2131	2.83124
2136	2.84426			2136	2.8401	2136	2.83332
2141	2.84643			2141	2.84338	2141	2.83092
2146	2.84328			2146	2.84075	2146	2.82694
2151	2.84202			2151	2.83299	2151	2.83025
2156	2.84554			2156	2.83837	2156	2.83546
2161	2.84587			2161	2.84138	2161	2.83555
2166	2.84365			2166	2.83592	2166	2.83019
2171	2.84401			2171	2.83976	2171	2.82985
2176	2.84811			2176	2.83715	2176	2.83269
2181	2.8428			2181	2.84084	2181	2.82899
2186	2.84776			2186	2.83751	2186	2.8317
2191	2.84207			2191	2.8362	2191	2.82989
2196	2.84689			2196	2.8389	2196	2.83791
2201	2.84987			2201	2.83722	2201	2.84081
2206	2.84704			2206	2.83599	2206	2.84115
2211	2.84187			2211	2.83742	2211	2.83424
2216	2.84323			2216	2.83792	2216	2.82907
2221	2.85053			2221	2.84105	2221	2.82997
2226	2.84345			2226	2.8408	2226	2.83238
2231	2.84288			2231	2.84327	2231	2.84095
2236	2.84436			2236	2.84115	2236	2.83705
2241	2.84997			2241	2.84316	2241	2.82943
2246	2.84906			2246	2.83935	2246	2.83371
2251	2.84494			2251	2.83424	2251	2.83969
2256	2.84315			2256	2.83911	2256	2.83331
2261	2.84265			2261	2.83871	2261	2.83363
2266	2.84199			2266	2.83973	2266	2.83248
2271	2.8484			2271	2.83718	2271	2.83815
2276	2.84611			2276	2.83987	2276	2.83665
2281	2.84709			2281	2.84513	2281	2.83493
2286	2.84414			2286	2.84061	2286	2.83313
2291	2.84888			2291	2.83214	2291	2.83157
2296	2.84175			2296	2.83966	2296	2.83438
2301	2.84578			2301	2.8387	2301	2.83053
2306	2.84492			2306	2.83849	2306	2.83741
2311	2.8393			2311	2.83789	2311	2.83656
2316	2.84142			2316	2.83837	2316	2.8315
2321	2.84112			2321	2.83556	2321	2.83201
2326	2.84621			2326	2.83765	2326	2.83578
2331	2.84389			2331	2.83773	2331	2.83022
2336	2.84164			2336	2.83791	2336	2.83394
2341	2.84657			2341	2.84201	2341	2.83153
2346	2.84119			2346	2.83727	2346	2.83517
2351	2.84205			2351	2.84121	2351	2.83207
2356	2.84599			2356	2.83516	2356	2.8372
2361	2.84329			2361	2.8368	2361	2.83441
2366	2.84365			2366	2.83839	2366	2.83492
2371	2.84185			2371	2.83824	2371	2.83422
2376	2.84583			2376	2.83643	2376	2.83836
2381	2.84853			2381	2.84404	2381	2.83344
2386	2.84629			2386	2.83849	2386	2.8371
2391	2.84635			2391	2.84397	2391	2.8334
2396	2.84653			2396	2.84109	2396	2.8345
2401	2.84061			2401	2.83379	2401	2.83713
2406	2.84191			2406	2.83809	2406	2.83813
2411	2.84249			2411	2.83797	2411	2.83609
2416	2.84365			2416	2.84161	2416	2.82686
2421	2.8399			2421	2.8412	2421	2.83462
2426	2.84543			2426	2.83908	2426	2.83756
2431	2.84665			2431	2.83965	2431	2.82978
2436	2.84467			2436	2.83643	2436	2.83236
2441	2.84727			2441	2.83972	2441	2.83652
2446	2.84589			2446	2.83858	2446	2.83113
2451	2.84492			2451	2.84671	2451	2.83792
2456	2.84622			2456	2.83547	2456	2.83423
2461	2.84138			2461	2.84197	2461	2.84068
2466	2.84148			2466	2.83794	2466	2.83482
2471	2.84462			2471	2.84087	2471	2.83651
2476	2.84263			2476	2.83637	2476	2.83864
2481	2.84554			2481	2.83641	2481	2.83901
2486	2.84617			2486	2.83789	2486	2.83867
2491	2.84304			2491	2.83641	2491	2.83698
2496	2.84224			2496	2.83476	2496	2.83486
2501	2.84555			2501	2.84093	2501	2.83839
2506	2.84012			2506	2.83977	2506	2.83986
2511	2.84183			2511	2.84133	2511	2.83922
2516	2.8446			2516	2.83439	2516	2.83474
2521	2.8479			2521	2.84482	2521	2.83404
2526	2.84184			2526	2.84141	2526	2.83508
2531	2.84686			2531	2.83096	2531	2.83176
2536	2.84793			2536	2.83517	2536	2.83476
2541	2.84279			2541	2.84009	2541	2.83808
2546	2.84384			2546	2.84294	2546	2.83732
2551	2.84221			2551	2.83958	2551	2.83684
2556	2.84413			2556	2.84104	2556	2.83336
2561	2.84308			2561	2.84215	2561	2.83765
2566	2.84217			2566	2.83621	2566	2.8405
2571	2.84458			2571	2.83976	2571	2.83696
2576	2.84844			2576	2.84206	2576	2.83388
2581	2.84175			2581	2.8379	2581	2.83622
2586	2.84807			2586	2.83887	2586	2.83462
2591	2.84761			2591	2.83517	2591	2.83536
2596	2.84957			2596	2.83556	2596	2.83564
2601	2.84709			2601	2.83755	2601	2.84193
2606	2.84541			2606	2.83961	2606	2.84197
2611	2.84998			2611	2.83385	2611	2.84111
2616	2.84815			2616	2.83769	2616	2.83397
2621	2.85067			2621	2.83918	2621	2.84036
2626	2.8454			2626	2.83693	2626	2.83921
2631	2.84606			2631	2.83852	2631	2.83679
2636	2.84563			2636	2.84129	2636	2.83744
2641	2.84518			2641	2.84249	2641	2.83625
2646	2.84541			2646	2.83869	2646	2.84227
2651	2.84555			2651	2.83699	2651	2.83479
2656	2.84861			2656	2.84189	2656	2.83914
2661	2.84215			2661	2.84031	2661	2.84049
2666	2.84858			2666	2.84184	2666	2.8337
2671	2.85024			2671	2.8405	2671	2.83839
2676	2.84235			2676	2.83967	2676	2.84358
2681	2.84305			2681	2.84081	2681	2.83772
2686	2.84453			2686	2.83943	2686	2.84042
2691	2.84607			2691	2.83828	2691	2.83631
2696	2.84433			2696	2.83574	2696	2.83518
2701	2.84784			2701	2.83916	2701	2.8373
2706	2.84473			2706	2.84198	2706	2.83707
2711	2.84873			2711	2.84187	2711	2.83567
2716	2.84434			2716	2.83479	2716	2.84023
2721	2.84344			2721	2.84474	2721	2.83578
2726	2.84405			2726	2.83672	2726	2.83724
2731	2.84332			2731	2.83824	2731	2.83756
2736	2.84663			2736	2.8408	2736	2.84415
2741	2.84338			2741	2.84166	2741	2.8456
2746	2.8429			2746	2.84584	2746	2.84001
2751	2.84818			2751	2.84279	2751	2.83411
2756	2.84654			2756	2.83587	2756	2.83938
2761	2.84518			2761	2.8405	2761	2.8328
2766	2.85219			2766	2.84258	2766	2.83057
2771	2.84524			2771	2.83925	2771	2.84196
2776	2.84508			2776	2.83659	2776	2.83353
2781	2.84543			2781	2.8374	2781	2.83864
2786	2.84538			2786	2.84272	2786	2.83934
2791	2.84567			2791	2.83963	2791	2.83985
2796	2.84418			2796	2.8392	2796	2.83661
2801	2.84607			2801	2.83508	2801	2.83805
2806	2.84554			2806	2.83649	2806	2.83508
2811	2.84732			2811	2.84267	2811	2.84207
2816	2.84582			2816	2.8356	2816	2.83471
2821	2.84553			2821	2.84266	2821	2.83632
2826	2.846			2826	2.83933	2826	2.83915
2831	2.8466			2831	2.83962	2831	2.84047
2836	2.84796			2836	2.83998	2836	2.83695
2841	2.84108			2841	2.8421	2841	2.8359
2846	2.84329			2846	2.84141	2846	2.84127
2851	2.84483			2851	2.84147	2851	2.83879
2856	2.84371			2856	2.83853	2856	2.83731
2861	2.84283			2861	2.84035	2861	2.84359
2866	2.84113			2866	2.83521	2866	2.84019
2871	2.84623			2871	2.83806	2871	2.83851
2876	2.84426			2876	2.83568	2876	2.83443
2881	2.84532			2881	2.84371	2881	2.83522
2886	2.84315			2886	2.84317	2886	2.84163
2891	2.84708			2891	2.84094	2891	2.84253
2896	2.84828			2896	2.84109	2896	2.84096
2901	2.84373			2901	2.84301	2901	2.84097
2906	2.84602			2906	2.84107	2906	2.83609
2911	2.84756			2911	2.83629	2911	2.84151
2916	2.84303			2916	2.84209	2916	2.8362
2921	2.8451			2921	2.84295	2921	2.83798
2926	2.84281			2926	2.83983	2926	2.84114
2931	2.84606			2931	2.84333	2931	2.83608
2936	2.84553			2936	2.83999	2936	2.83559
2941	2.84831			2941	2.83695	2941	2.83817
2946	2.84226			2946	2.83934	2946	2.83459
2951	2.84362			2951	2.84292	2951	2.8415
2956	2.84549			2956	2.84409	2956	2.83673
2961	2.84973			2961	2.83965	2961	2.83498
2966	2.84493			2966	2.84336	2966	2.84315
2971	2.84662			2971	2.8392	2971	2.84001
2976	2.84552			2976	2.83695	2976	2.8413
2981	2.84705			2981	2.84117	2981	2.842
2986	2.8433			2986	2.84185	2986	2.8373
2991	2.84723			2991	2.84386	2991	2.83606
2996	2.846			2996	2.84364	2996	2.84015
3001	2.84892			3001	2.84392	3001	2.8364
3006	2.84219			3006	2.84179	3006	2.83695
3011	2.84405			3011	2.83564	3011	2.83994
3016	2.84443			3016	2.83897	3016	2.84334
3021	2.84411			3021	2.84108	3021	2.84285
3026	2.8485			3026	2.84651	3026	2.8369
3031	2.8489			3031	2.84138	3031	2.8403
3036	2.84415			3036	2.83905	3036	2.84104
3041	2.8471			3041	2.84137	3041	2.83414
3046	2.84719			3046	2.83607	3046	2.83881
3051	2.84509			3051	2.83836	3051	2.83872
3056	2.84492			3056	2.84167	3056	2.8388
3061	2.84633			3061	2.839	3061	2.8382
3066	2.84575			3066	2.83488	3066	2.83774
3071	2.84539			3071	2.83825	3071	2.84279
3076	2.84843			3076	2.8411	3076	2.84142
3081	2.84365			3081	2.83553	3081	2.84088
3086	2.84517			3086	2.8318	3086	2.84047
3091	2.84329			3091	2.8482	3091	2.84094
3096	2.84764			3096	2.83477	3096	2.8413
3101	2.84525			3101	2.83934	3101	2.84298
3106	2.84449			3106	2.83717	3106	2.83776
3111	2.83873			3111	2.83657	3111	2.8399
3116	2.84218			3116	2.84244	3116	2.83452
3121	2.84747			3121	2.84343	3121	2.84544
3126	2.84628			3126	2.84051	3126	2.84261
3131	2.84841			3131	2.839	3131	2.83973
3136	2.844			3136	2.83641	3136	2.84024
3141	2.84977			3141	2.83837	3141	2.83092
3146	2.84448			3146	2.83488	3146	2.83588
3151	2.84694			3151	2.84375	3151	2.83771
3156	2.8448			3156	2.83837	3156	2.84072
3161	2.84417			3161	2.83447	3161	2.83642
3166	2.84894			3166	2.84051	3166	2.83766
3171	2.84745			3171	2.84158	3171	2.8391
3176	2.84531			3176	2.83683	3176	2.84197
3181	2.84408			3181	2.84184	3181	2.83631
3186	2.84795			3186	2.83786
3191	2.84533			3191	2.84586
3196	2.8426			3196	2.84113
3201	2.84602			3201	2.8336
3206	2.84882			3206	2.83673
3211	2.8466			3211	2.84385
3216	2.84213			3216	2.83672
3221	2.84878			3221	2.83899
3226	2.84455			3226	2.8345
3231	2.8453			3231	2.8408
3236	2.83933			3236	2.83502
3241	2.84595			3241	2.83696
3246	2.84588			3246	2.83848
3251	2.84635			3251	2.84046
3256	2.8453			3256	2.83658
3261	2.84392			3261	2.8394
3266	2.84429			3266	2.83949
3271	2.84477			3271	2.84125
3276	2.84705			3276	2.83818
3281	2.84411			3281	2.84056
3286	2.84985			3286	2.83832
3291	2.84412			3291	2.83705
3296	2.84531			3296	2.8385
3301	2.8472			3301	2.8404
3306	2.84507			3306	2.84222
3311	2.84388			3311	2.83913
3316	2.84409			3316	2.83972
3321	2.8432			3321	2.83942
3326	2.84758			3326	2.84375
3331	2.84537			3331	2.84144
3336	2.84448			3336	2.84217
3341	2.84401			3341	2.84372
3346	2.84381			3346	2.84188
3351	2.8497			3351	2.83998
3356	2.84964			3356	2.84132
3361	2.84569			3361	2.84275
3366	2.84506			3366	2.84113
3371	2.8439			3371	2.84105
3376	2.84344			3376	2.83729
3381	2.84728			3381	2.84276
3386	2.84248			3386	2.842
3391	2.84378			3391	2.84004
3396	2.84638			3396	2.84569
3401	2.85004			3401	2.83672
3406	2.84341			3406	2.83792
3411	2.84638			3411	2.83922
3416	2.84689			3416	2.83838
3421	2.84552			3421	2.83488
3426	2.8434			3426	2.83666
3431	2.84404			3431	2.83913
3436	2.84714			3436	2.83347
3441	2.84226			3441	2.83755
3446	2.84333			3446	2.84144
3451	2.84623			3451	2.83731
3456	2.84634			3456	2.84192
3461	2.84681			3461	2.8363
3466	2.84715			3466	2.83855
3471	2.84418			3471	2.83946
3476	2.84294			3476	2.83996
3481	2.84672			3481	2.83671
3486	2.84817			3486	2.83905
3491	2.84551			3491	2.83861
3496	2.84634			3496	2.83961
3501	2.84824			3501	2.83919
3506	2.84177			3506	2.83585
3511	2.84409			3511	2.84261
3516	2.84516			3516	2.83991
3521	2.84431			3521	2.84146
3526	2.85042			3526	2.84248
3531	2.84545			3531	2.83653
3536	2.84119			3536	2.84115
3541	2.84384			3541	2.83779
3546	2.83943			3546	2.83475
3551	2.84292			3551	2.83863
3556	2.84212			3556	2.84067
3561	2.84469			3561	2.84019
3566	2.84702			3566	2.83787
3571	2.84726			3571	2.83865
3576	2.8481			3576	2.84013
3581	2.8485			3581	2.8384
3586	2.84762			3586	2.83697
3591	2.84346			3591	2.84041
3596	2.8516
3601	2.84707
3606	2.8472
3611	2.84747
3616	2.84515
3621	2.84829
3626	2.84816
3631	2.8439
3636	2.84857
3641	2.84299
3646	2.841
3651	2.84525
3656	2.8416
3661	2.84371
3666	2.84241
3671	2.84378
3676	2.84742
3681	2.84411
3686	2.83935
3691	2.84633
3696	2.84501
3701	2.84643

## Sheet: Fig. 2e
1	7.2
2	1.3
3	1.7
4	0.9

## Sheet: Fig, 3b
Pd/ZIF-8-20 nm/Au
	0	5	10	15	20	25	30	35	40	45	50	55	60	65	70	75	80	85	90	95	100	105	110	115	120	125	130	135	140	145	150	155	160	165	170	175	180	185	190	195	200	205	210	215	220	225	230	235	240
1200.47	0.13155	0.14264	0.11569	0.12363	0.11411	0.10302	0.09192	0.08875	0.06974	0.08241	0.07925	0.05864	0.05706	0.08241	0.07132	0.08241	0.06181	0.07925	0.05072	0.05706	0.0634	0.05864	0.04597	0.05389	0.07608	0.06181	0.08558	0.05231	0.03486	0.06023	0.0412	0.03645	0.0412	0.04755	0.03169	0.04597	0.03803	0.03803	0.0412	0.03328	0.0428	0.03169	0.01109	0.00951	0.0428	0.04914	0.04438	0.02377	0.0412
1202.2	0.13313	0.11569	0.13947	0.1474	0.12363	0.07766	0.09668	0.08875	0.09034	0.06023	0.06815	0.0634	0.084	0.06815	0.08717	0.07766	0.08241	0.06181	0.05231	0.0634	0.08875	0.084	0.06181	0.07132	0.04755	0.0428	0.04755	0.06974	0.03803	0.04597	0.05072	0.02852	0.03803	0.03963	0.05864	0.04597	0.03169	0.03169	0.03486	0.04438	0.04438	0.05072	0.0412	0.0428	0.03328	0.04755	0.03328	0.03169	0.0412
1203.94	0.1474	0.15849	0.12997	0.1363	0.10302	0.10777	0.09509	0.08875	0.09509	0.06974	0.07449	0.084	0.084	0.09351	0.08717	0.07132	0.09351	0.06974	0.05864	0.04914	0.05547	0.0428	0.06657	0.05072	0.05231	0.06181	0.05389	0.05864	0.05389	0.05389	0.05231	0.04755	0.0412	0.04755	0.03803	0.04597	0.01585	0.03645	0.04755	0.02852	0.03011	0.04597	0.05547	0.03803	0.0412	0.05072	0.03486	0.01902	0.03645
1205.67	0.15532	0.14581	0.13789	0.12203	0.12838	0.10302	0.10302	0.10935	0.07449	0.08083	0.09351	0.08875	0.06815	0.08241	0.08083	0.07925	0.07449	0.06657	0.08241	0.06023	0.04597	0.06023	0.06023	0.05706	0.06181	0.05864	0.04914	0.05706	0.05231	0.04914	0.04755	0.08558	0.05231	0.04438	0.04597	0.0428	0.03011	0.03486	0.0428	0.03169	0.04597	0.05231	0.04755	0.04438	0.03169	0.05072	0.0428	0.03328	0.01585
1207.4	0.14581	0.14264	0.13947	0.13155	0.11728	0.1046	0.10777	0.07291	0.08558	0.08558	0.09034	0.07291	0.084	0.07449	0.09034	0.06974	0.06498	0.07608	0.05864	0.05864	0.05231	0.04914	0.05864	0.06815	0.06181	0.05547	0.04755	0.03169	0.03169	0.0428	0.03963	0.02536	0.04755	0.04914	0.03803	0.0428	0.0428	0.05072	0.06815	0.05231	0.06023	0.04597	0.03011	0.04914	0.03169	0.02852	0.02694	0.04755	0.03169
1209.13	0.15215	0.14898	0.14106	0.14898	0.10302	0.12045	0.10302	0.09509	0.09509	0.09668	0.10302	0.07608	0.09192	0.07766	0.08717	0.084	0.084	0.07925	0.07132	0.04597	0.0634	0.03011	0.05072	0.05864	0.05389	0.05072	0.04597	0.05072	0.04914	0.06657	0.05389	0.05864	0.02377	0.03328	0.05389	0.04438	0.04755	0.06974	0.04438	0.02694	0.03169	0.03328	0.03645	0.04438	0.04914	0.0428	0.0428	0.04755	0.05231
1210.87	0.16324	0.15691	0.15057	0.13313	0.10935	0.11094	0.1046	0.09985	0.09985	0.10302	0.07608	0.08875	0.09034	0.07608	0.07925	0.07766	0.08083	0.07766	0.07132	0.08717	0.06657	0.07449	0.06974	0.05072	0.05231	0.06815	0.06498	0.04914	0.06974	0.04914	0.04597	0.05072	0.05547	0.05547	0.05389	0.05072	0.04755	0.03645	0.05389	0.04914	0.06657	0.04597	0.05547	0.03645	0.03803	0.05231	0.02852	0.04914	0.05231
1212.6	0.14423	0.13472	0.14264	0.14106	0.13313	0.13789	0.09668	0.08558	0.08241	0.09985	0.09034	0.09192	0.10302	0.09668	0.06974	0.08717	0.07766	0.05547	0.06498	0.06181	0.05389	0.07132	0.05231	0.04597	0.06498	0.04755	0.04755	0.05389	0.05231	0.0428	0.0412	0.05389	0.0428	0.0428	0.05072	0.0412	0.04914	0.03803	0.04914	0.03169	0.03011	0.03645	0.03645	0.02694	0.0428	0.02377	0.0428	0.03803	0.03169
1214.33	0.16483	0.14423	0.14106	0.12838	0.13313	0.12045	0.084	0.10302	0.09509	0.09351	0.08717	0.07766	0.08875	0.08083	0.06815	0.06815	0.07608	0.07608	0.05547	0.06498	0.06498	0.05864	0.03486	0.08083	0.07449	0.05072	0.05547	0.0412	0.05864	0.05864	0.05864	0.03486	0.04597	0.05389	0.06023	0.0634	0.04438	0.04438	0.05389	0.06023	0.04597	0.03328	0.03169	0.0412	0.04438	0.0206	0.01743	0.03963	0.05231
1216.06	0.14423	0.14581	0.1363	0.10618	0.11886	0.11569	0.12045	0.10777	0.09509	0.09351	0.08558	0.09826	0.09034	0.06974	0.084	0.05389	0.0634	0.06498	0.05389	0.06657	0.07132	0.06657	0.06657	0.06657	0.04914	0.06815	0.06974	0.05864	0.04914	0.04914	0.05072	0.05072	0.06974	0.06815	0.04755	0.06498	0.01902	0.03963	0.04597	0.04438	0.0428	0.04597	0.0412	0.05864	0.03486	0.05706	0.05706	0.03803	0.04438
1217.79	0.15849	0.16324	0.14581	0.12997	0.13472	0.13472	0.10302	0.10618	0.08875	0.10302	0.1046	0.09826	0.08558	0.084	0.09351	0.08241	0.08083	0.08083	0.08875	0.06815	0.06498	0.06181	0.06181	0.0634	0.07132	0.07132	0.06181	0.06815	0.05231	0.04914	0.05706	0.04755	0.04438	0.02852	0.05547	0.0428	0.0428	0.05231	0.03328	0.03486	0.05547	0.05231	0.04438	0.05706	0.04914	0.03169	0.03963	0.03328	0.0428
1219.52	0.15374	0.14898	0.14423	0.14106	0.12363	0.1252	0.08558	0.11569	0.08241	0.07449	0.09192	0.09509	0.08558	0.09192	0.10935	0.084	0.07449	0.06181	0.07608	0.09826	0.06657	0.06498	0.06657	0.06023	0.05547	0.0428	0.06657	0.07291	0.05072	0.05706	0.06023	0.01902	0.05864	0.06181	0.03645	0.04597	0.0412	0.03803	0.04755	0.03645	0.05072	0.0412	0.05389	0.03011	0.00634	0.03486	0.04597	0.0428	0.0412
1221.25	0.18068	0.15374	0.11728	0.14106	0.12838	0.11411	0.12203	0.08717	0.1046	0.09985	0.07766	0.09509	0.07608	0.07766	0.09351	0.09351	0.09192	0.05864	0.06498	0.084	0.06657	0.05389	0.04438	0.04914	0.04438	0.05706	0.05864	0.0428	0.05706	0.03011	0.03963	0.04597	0.04755	0.05864	0.04597	0.02536	0.04597	0.04755	0.05547	0.05547	0.05547	0.03486	0.04597	0.0412	0.03963	0.05072	0.03011	0.01426	0.04597
1222.98	0.12838	0.15691	0.14898	0.13155	0.13947	0.13313	0.11094	0.12203	0.09668	0.06974	0.09668	0.084	0.07766	0.08241	0.09985	0.09985	0.09985	0.08083	0.08241	0.07132	0.0634	0.07291	0.04755	0.07291	0.07291	0.0634	0.07291	0.06023	0.05072	0.05547	0.04597	0.05231	0.04755	0.05072	0.04755	0.05547	0.05231	0.03486	0.03328	0.04914	0.04438	0.06023	0.06181	0.03963	0.05706	0.03486	0.01743	0.03803	0.05389
1224.71	0.15849	0.14106	0.15057	0.13789	0.13155	0.10143	0.12363	0.09192	0.09826	0.09509	0.08558	0.09985	0.08083	0.08875	0.09509	0.06815	0.07449	0.07449	0.05547	0.05231	0.06498	0.03963	0.06498	0.06815	0.06181	0.04914	0.05547	0.05864	0.05389	0.0634	0.06657	0.05072	0.05231	0.06498	0.05389	0.04597	0.05547	0.05072	0.03169	0.05547	0.08717	0.05706	0.04914	0.02536	0.03963	0.03328	0.02377	0.03486	0.03645
1226.43	0.168	0.13472	0.15691	0.13155	0.11886	0.12838	0.2409	0.10777	0.11886	0.10302	0.08558	0.11094	0.09192	0.06815	0.07766	0.08717	0.09192	0.07291	0.07766	0.07608	0.06974	0.07608	0.05864	0.06181	0.0634	0.07608	0.07291	0.06181	0.06498	0.04914	0.04755	0.04597	0.07132	0.04914	0.06181	0.0428	0.05072	0.04914	0.07925	0.03328	0.03328	0.04755	0.06657	0.04438	0.04755	0.03803	0.04438	0.03486	0.04597
1228.16	0.16007	0.15691	0.11886	0.13313	0.11886	0.09668	0.14423	0.10935	0.1046	0.07925	0.08241	0.09034	0.09985	0.10143	0.09351	0.08717	0.09192	0.07291	0.05706	0.07925	0.06815	0.06498	0.06498	0.07132	0.04914	0.0634	0.0634	0.0634	0.05231	0.04438	0.04597	0.07132	0.04755	0.03803	0.05547	0.0428	0.03169	0.05231	0.0412	0.03169	0.05231	0.0428	0.05072	0.03486	0.05706	0.05231	0.03169	0.03803	0.03011
1229.89	0.14106	0.13947	0.13472	0.14898	0.13155	0.1268	0.10935	0.08875	0.10618	0.11411	0.08717	0.09668	0.08875	0.08083	0.08241	0.07608	0.08083	0.084	0.06181	0.07291	0.0634	0.07291	0.06498	0.06974	0.0634	0.06023	0.07608	0.06657	0.06974	0.06657	0.04755	0.03486	0.03803	0.04438	0.05072	0.06023	0.0412	0.04914	0.0428	0.05072	0.05072	0.02536	0.05706	0.04438	0.02694	0.04438	0.04597	0.03486	0.03803
1231.61	0.16324	0.16166	0.14423	0.15374	0.14106	0.10935	0.10935	0.08241	0.08558	0.10302	0.08558	0.07291	0.10777	0.07766	0.07291	0.07291	0.07766	0.084	0.084	0.05706	0.07291	0.05706	0.05706	0.04914	0.06498	0.05231	0.05706	0.0634	0.05547	0.05706	0.05231	0.06023	0.04755	0.07608	0.05706	0.02694	0.04438	0.06181	0.04597	0.05706	0.06181	0.03803	0.04914	0.04755	0.04914	0.05547	0.02852	0.03011	0.04438
1233.34	0.17592	0.1474	0.13947	0.12363	0.12363	0.10777	0.11094	0.1046	0.10302	0.07132	0.07291	0.08717	0.09509	0.11094	0.09668	0.1046	0.09034	0.09509	0.0634	0.06815	0.05072	0.06181	0.0634	0.06181	0.05547	0.07132	0.05547	0.06498	0.06181	0.05547	0.05547	0.05547	0.07291	0.06023	0.04755	0.03803	0.03963	0.05231	0.03963	0.04914	0.06657	0.0428	0.04755	0.03803	0.05547	0.05072	0.03963	0.03328	0.04914
1235.07	0.16166	0.15215	0.14264	0.10935	0.14423	0.12838	0.09351	0.10302	0.11411	0.1046	0.10302	0.09668	0.07132	0.10143	0.08083	0.07449	0.08083	0.08241	0.07132	0.07132	0.06023	0.05706	0.06657	0.05547	0.05231	0.04438	0.04914	0.06023	0.06974	0.03803	0.0428	0.04914	0.06181	0.04438	0.05706	0.06498	0.06815	0.04438	0.07132	0.0634	0.05389	0.05231	0.05547	0.05072	0.05547	0.04438	0.02219	0.05072	0.04914
1236.79	0.13313	0.17275	0.15215	0.15374	0.13313	0.12203	0.10935	0.08717	0.07925	0.09509	0.07925	0.10143	0.09351	0.09351	0.07766	0.11411	0.07925	0.10618	0.07766	0.07132	0.0634	0.05706	0.05547	0.06657	0.06181	0.06023	0.07925	0.06974	0.07766	0.04438	0.05547	0.05547	0.03803	0.03963	0.04438	0.06974	0.03169	0.03963	0.05547	0.03486	0.05389	0.04755	0.03963	0.04597	0.03011	0.06498	0.04755	0.03803	0.05231
1238.52	0.16007	0.14423	0.14581	0.1363	0.1268	0.13155	0.10935	0.10777	0.10777	0.11094	0.10618	0.11094	0.09985	0.10143	0.09034	0.08083	0.08083	0.07291	0.09034	0.07766	0.06498	0.0634	0.08241	0.07291	0.07449	0.05864	0.05547	0.04755	0.05706	0.05231	0.07132	0.06023	0.03803	0.0412	0.06023	0.05389	0.04438	0.05864	0.05864	0.06498	0.05389	0.03486	0.03486	0.03645	0.03803	0.05231	0.02694	0.04914	0.05072
1240.24	0.15849	0.14106	0.11728	0.15215	0.1268	0.1268	0.13155	0.09351	0.08717	0.09351	0.07449	0.09034	0.11252	0.06815	0.08717	0.08558	0.09034	0.09668	0.08558	0.06181	0.07449	0.07449	0.06023	0.05706	0.05706	0.06181	0.06181	0.06657	0.05389	0.06181	0.05706	0.05706	0.05547	0.05072	0.0634	0.05231	0.04438	0.03011	0.06023	0.06181	0.06023	0.06657	0.04914	0.05547	0.03328	0.04597	0.04755	0.05389	0.03803
1241.96	0.15532	0.16641	0.16324	0.14581	0.13472	0.11252	0.1046	0.11411	0.1046	0.09668	0.09192	0.08558	0.1046	0.09985	0.09034	0.09826	0.084	0.07766	0.07925	0.07291	0.08083	0.07449	0.084	0.08241	0.06974	0.04755	0.07132	0.06657	0.05706	0.06498	0.04438	0.0412	0.0428	0.0428	0.04597	0.0428	0.05072	0.03803	0.06181	0.05864	0.05072	0.04755	0.0412	0.04438	0.04755	0.04755	0.03803	0.04438	0.05231
1243.69	0.14264	0.16483	0.15849	0.14264	0.13789	0.11728	0.13155	0.09668	0.10302	0.10935	0.10143	0.09351	0.1268	0.09826	0.09351	0.10302	0.09192	0.08875	0.07766	0.07766	0.084	0.07132	0.06974	0.08717	0.06974	0.04755	0.04755	0.06023	0.06815	0.05864	0.05072	0.05072	0.05389	0.04914	0.05547	0.03486	0.03963	0.05706	0.06974	0.07925	0.05547	0.05389	0.06181	0.05231	0.05231	0.04597	0.05706	0.03963	0.0428
1245.41	0.18226	0.15057	0.15057	0.14898	0.1268	0.13789	0.12363	0.11411	0.09826	0.12203	0.10777	0.10302	0.11728	0.08558	0.09826	0.1046	0.08083	0.08083	0.06815	0.08083	0.07291	0.06657	0.084	0.07608	0.07291	0.06023	0.0634	0.0634	0.04914	0.05864	0.05547	0.02694	0.04914	0.05231	0.06974	0.05389	0.03645	0.03328	0.05706	0.05231	0.05864	0.04755	0.04914	0.02852	0.06023	0.06498	0.05389	0.03803	0.03486
1247.13	0.17751	0.16007	0.13947	0.16958	0.13947	0.13155	0.12838	0.10777	0.09826	0.11094	0.11411	0.09826	0.09668	0.07925	0.10143	0.09034	0.09826	0.08717	0.07925	0.07291	0.06023	0.08083	0.09509	0.07608	0.08558	0.07291	0.06815	0.0412	0.05864	0.05864	0.084	0.05864	0.05864	0.05231	0.07132	0.06657	0.04438	0.04914	0.07291	0.04755	0.04755	0.04914	0.04755	0.05072	0.04755	0.0428	0.05231	0.05389	0.04914
1248.85	0.16641	0.168	0.16483	0.1886	0.14423	0.13947	0.13472	0.10777	0.11886	0.08717	0.09192	0.10935	0.10935	0.11728	0.09985	0.08083	0.06815	0.09826	0.07291	0.07291	0.06974	0.084	0.09351	0.1046	0.07132	0.05389	0.06657	0.07766	0.07925	0.08558	0.05706	0.0634	0.04438	0.084	0.07291	0.06498	0.04597	0.07132	0.0634	0.07291	0.06181	0.04438	0.04597	0.04438	0.05072	0.0634	0.05072	0.05547	0.05706
1250.58	0.16958	0.12045	0.14106	0.17275	0.1252	0.1252	0.13313	0.12838	0.12045	0.13155	0.08875	0.09668	0.11886	0.07291	0.10935	0.084	0.07766	0.084	0.084	0.08717	0.08558	0.07449	0.06023	0.07132	0.07291	0.04914	0.09668	0.05864	0.06815	0.07766	0.05864	0.07291	0.0412	0.03328	0.04755	0.04914	0.07766	0.05706	0.06498	0.05547	0.05864	0.04914	0.05706	0.05706	0.0412	0.03963	0.03328	0.04597	0.05072
1252.3	0.15532	0.16007	0.16007	0.15691	0.1363	0.13155	0.13472	0.10143	0.11094	0.11728	0.10143	0.11728	0.11728	0.12045	0.10777	0.09985	0.09826	0.08241	0.08083	0.07449	0.09034	0.05706	0.06657	0.06498	0.07291	0.0634	0.07291	0.08558	0.07449	0.084	0.07449	0.05547	0.05547	0.07291	0.07766	0.05864	0.05864	0.05547	0.06657	0.05864	0.06974	0.05072	0.05072	0.06181	0.06181	0.06974	0.0428	0.06023	0.05547
1254.02	0.168	0.15215	0.15215	0.13789	0.14581	0.14423	0.11252	0.09985	0.11094	0.1252	0.09985	0.12203	0.09509	0.07925	0.084	0.09509	0.09192	0.07449	0.08083	0.09509	0.09826	0.09509	0.07766	0.06657	0.07449	0.07132	0.0634	0.07925	0.07449	0.06657	0.05389	0.05864	0.06498	0.06657	0.08083	0.08717	0.03486	0.06657	0.06498	0.04597	0.04755	0.06181	0.04597	0.05547	0.05547	0.05389	0.04597	0.05706	0.05706
1255.74	0.17751	0.14898	0.16007	0.15215	0.15374	0.13472	0.14423	0.12045	0.11886	0.11411	0.11886	0.10935	0.09192	0.09192	0.11252	0.09985	0.09351	0.06498	0.08558	0.08717	0.06815	0.06181	0.08875	0.07291	0.07291	0.07449	0.07925	0.06657	0.05547	0.07291	0.0634	0.06657	0.06974	0.08558	0.06023	0.07132	0.06815	0.03963	0.05706	0.0634	0.04597	0.05706	0.04755	0.05547	0.06815	0.05231	0.05547	0.05389	0.0412
1257.46	0.15532	0.15215	0.13947	0.15849	0.15691	0.14581	0.12997	0.09826	0.09985	0.12363	0.11886	0.11569	0.09668	0.10302	0.09351	0.08875	0.09192	0.07449	0.08875	0.08241	0.07132	0.09509	0.08717	0.06181	0.06498	0.06023	0.07449	0.07608	0.06498	0.07449	0.09192	0.06657	0.04597	0.05864	0.05864	0.06815	0.06498	0.05547	0.05864	0.06498	0.07132	0.05864	0.06181	0.04755	0.05072	0.05864	0.07132	0.05547	0.06181
1259.18	0.16166	0.15691	0.17592	0.16958	0.13789	0.14898	0.12838	0.08241	0.09509	0.11094	0.12045	0.08558	0.11886	0.10777	0.09351	0.09192	0.084	0.09192	0.07449	0.08875	0.08083	0.08083	0.09192	0.09826	0.10302	0.08717	0.06815	0.06974	0.07291	0.07449	0.07291	0.0634	0.05547	0.06498	0.07291	0.07608	0.05547	0.05706	0.07291	0.05389	0.06815	0.05706	0.05547	0.0428	0.05231	0.05231	0.04597	0.05706	0.05864
1260.9	0.17592	0.15057	0.17117	0.168	0.15215	0.13472	0.12997	0.10777	0.13313	0.12203	0.12363	0.11094	0.07608	0.10618	0.10143	0.08558	0.09826	0.08083	0.09034	0.09668	0.06815	0.07925	0.084	0.08717	0.08558	0.07766	0.08241	0.07766	0.07132	0.08717	0.084	0.07291	0.06498	0.07449	0.07291	0.07925	0.08241	0.07291	0.07608	0.06974	0.0634	0.07132	0.06974	0.0634	0.05706	0.06815	0.08083	0.06657	0.0428
1262.61	0.16958	0.16324	0.15374	0.15532	0.14264	0.13313	0.13472	0.09985	0.1046	0.09192	0.09034	0.09509	0.07608	0.11252	0.1046	0.10143	0.08717	0.06657	0.084	0.06815	0.08083	0.06974	0.08717	0.06815	0.06498	0.05547	0.06181	0.06815	0.05864	0.09668	0.07291	0.07132	0.08083	0.06815	0.04914	0.05547	0.07925	0.09192	0.05072	0.05072	0.0634	0.05706	0.04755	0.06815	0.04438	0.05389	0.04755	0.06498	0.05706
1264.33	0.168	0.168	0.15849	0.1886	0.1363	0.10935	0.11094	0.10935	0.10618	0.09509	0.11728	0.12838	0.09985	0.09826	0.1046	0.10143	0.084	0.06815	0.08717	0.084	0.07608	0.09509	0.084	0.06498	0.05706	0.08717	0.05389	0.08717	0.05864	0.06815	0.08875	0.06498	0.06657	0.08717	0.08083	0.06023	0.06023	0.06815	0.07291	0.06181	0.05706	0.06974	0.05547	0.07291	0.05547	0.06181	0.07925	0.06815	0.05547
1266.05	0.15374	0.1474	0.16007	0.14898	0.14423	0.12838	0.11569	0.11411	0.11252	0.11411	0.10777	0.09826	0.09985	0.08875	0.09826	0.09192	0.09192	0.09985	0.07925	0.08717	0.08083	0.09351	0.08717	0.08558	0.09351	0.07608	0.06181	0.084	0.05864	0.06023	0.06657	0.06974	0.07132	0.07291	0.07291	0.07291	0.06974	0.05706	0.05864	0.07925	0.06815	0.05547	0.05072	0.06181	0.06974	0.06815	0.05864	0.0428	0.05864
1267.77	0.18701	0.18068	0.17751	0.16007	0.14898	0.13155	0.12203	0.11094	0.11252	0.1046	0.11094	0.10302	0.09351	0.09351	0.09509	0.10302	0.08875	0.09034	0.09668	0.07766	0.08241	0.09192	0.06498	0.09351	0.08717	0.09668	0.08717	0.08558	0.07925	0.08558	0.084	0.07766	0.05072	0.06181	0.05547	0.05864	0.05864	0.0634	0.06498	0.07925	0.06181	0.06815	0.0412	0.05864	0.06023	0.05389	0.04597	0.0634	0.06657
1269.48	0.17434	0.19177	0.17592	0.16483	0.1252	0.12838	0.1252	0.09985	0.10302	0.1252	0.11411	0.09351	0.10143	0.10935	0.09351	0.09826	0.1046	0.1046	0.08241	0.09351	0.05706	0.07449	0.08083	0.09668	0.07925	0.05706	0.07766	0.07449	0.08083	0.07291	0.05706	0.07766	0.05864	0.06023	0.05231	0.05389	0.0634	0.0634	0.06657	0.08558	0.06974	0.06181	0.05072	0.05547	0.04755	0.06181	0.03486	0.05072	0.04597
1271.2	0.18701	0.16958	0.15532	0.13947	0.1474	0.12997	0.1268	0.1046	0.12045	0.12363	0.11569	0.11886	0.1046	0.08241	0.09985	0.09826	0.11252	0.11094	0.10302	0.07608	0.08241	0.08717	0.07449	0.07925	0.08558	0.06657	0.08875	0.07925	0.07925	0.07608	0.07132	0.05547	0.05864	0.08083	0.06815	0.07925	0.05864	0.05547	0.05706	0.07291	0.08083	0.07608	0.08875	0.07132	0.06657	0.04597	0.05231	0.06815	0.06023
1272.91	0.18226	0.1886	0.16958	0.16958	0.14898	0.17117	0.15057	0.09509	0.10618	0.10777	0.10935	0.10143	0.12045	0.10302	0.10143	0.10935	0.09192	0.09826	0.07925	0.08717	0.07766	0.09034	0.084	0.09034	0.06815	0.09192	0.084	0.09192	0.07766	0.084	0.05864	0.07449	0.06974	0.08241	0.07132	0.06657	0.06815	0.05706	0.0634	0.05547	0.05706	0.05864	0.04914	0.05231	0.06815	0.07291	0.0634	0.04914	0.05547
1274.63	0.18385	0.20286	0.15215	0.15691	0.14898	0.1252	0.13789	0.1268	0.12363	0.11094	0.12838	0.11094	0.10302	0.09985	0.10935	0.11886	0.08083	0.09985	0.06498	0.08241	0.06498	0.08717	0.07291	0.07766	0.05389	0.05389	0.06657	0.08083	0.07925	0.07608	0.07608	0.084	0.08241	0.06974	0.05389	0.07449	0.0634	0.05072	0.08083	0.07925	0.05072	0.06181	0.06023	0.05389	0.0634	0.05547	0.05547	0.0412	0.03486
1276.34	0.19652	0.18543	0.17275	0.14898	0.17434	0.16641	0.15057	0.12363	0.10618	0.11411	0.11728	0.11411	0.10143	0.1268	0.12045	0.1252	0.10618	0.08558	0.08717	0.09826	0.07608	0.08083	0.07925	0.06815	0.07766	0.09034	0.08875	0.09192	0.07766	0.08558	0.05864	0.084	0.06023	0.09351	0.09985	0.06815	0.06815	0.07925	0.084	0.06815	0.07608	0.06974	0.05231	0.04597	0.05231	0.06181	0.05864	0.06498	0.03963
1278.06	0.18701	0.18226	0.17434	0.16007	0.13789	0.15532	0.1363	0.1252	0.12203	0.11569	0.1046	0.11728	0.10777	0.10777	0.11252	0.12997	0.11252	0.11094	0.10143	0.09509	0.09826	0.08558	0.08558	0.08083	0.08241	0.08558	0.1046	0.10618	0.07291	0.06023	0.06657	0.07291	0.09034	0.07132	0.06181	0.06974	0.06181	0.07132	0.07608	0.06974	0.09509	0.06181	0.06181	0.08875	0.07608	0.07925	0.07132	0.07132	0.05864
1279.77	0.18543	0.18068	0.17275	0.168	0.16166	0.14581	0.14106	0.11728	0.11569	0.10302	0.09826	0.14106	0.1252	0.11094	0.10935	0.09509	0.10302	0.09826	0.09509	0.10302	0.09826	0.09826	0.08717	0.07291	0.06498	0.08558	0.08875	0.07925	0.10143	0.11094	0.06815	0.07291	0.07132	0.06974	0.06498	0.07608	0.09826	0.08241	0.07132	0.06815	0.07608	0.06498	0.06181	0.07449	0.08241	0.06657	0.06657	0.06181	0.05706
1281.49	0.18701	0.16958	0.15849	0.1474	0.15691	0.15849	0.14106	0.13789	0.11886	0.11728	0.10935	0.12203	0.11569	0.11411	0.10618	0.12045	0.09668	0.11411	0.1046	0.11886	0.08241	0.08558	0.10302	0.10777	0.07132	0.06498	0.07766	0.09034	0.08717	0.09985	0.08875	0.08083	0.08717	0.0634	0.08241	0.07925	0.06974	0.07925	0.07449	0.084	0.07608	0.09351	0.08717	0.07766	0.08083	0.06815	0.05389	0.06974	0.05864
1283.2	0.19177	0.18385	0.17751	0.18226	0.17751	0.14106	0.1252	0.1268	0.14423	0.12997	0.10777	0.12203	0.12203	0.09668	0.1046	0.10777	0.10935	0.12045	0.084	0.09985	0.084	0.10618	0.10143	0.08558	0.09668	0.08875	0.08241	0.09034	0.084	0.09826	0.08083	0.06181	0.08083	0.07766	0.08717	0.07132	0.06974	0.084	0.05706	0.07449	0.06657	0.06023	0.06181	0.04597	0.06498	0.07132	0.07132	0.06815	0.06815
1284.91	0.19969	0.18226	0.1886	0.16641	0.17275	0.18543	0.16324	0.13155	0.14264	0.11569	0.10143	0.11252	0.11569	0.10143	0.12203	0.11094	0.10143	0.1046	0.08083	0.09192	0.08717	0.09034	0.09192	0.08241	0.09668	0.09192	0.06498	0.06657	0.08717	0.08083	0.08083	0.09192	0.09034	0.0634	0.07608	0.09985	0.07925	0.07608	0.05864	0.07132	0.09826	0.0634	0.06657	0.08083	0.04914	0.08241	0.0634	0.08241	0.08558
1286.62	0.17592	0.19018	0.18701	0.19018	0.16324	0.15691	0.15849	0.12203	0.13472	0.14106	0.12045	0.12045	0.13472	0.12045	0.12838	0.13155	0.1252	0.10618	0.08241	0.10302	0.11094	0.11094	0.09192	0.09668	0.09034	0.09826	0.09034	0.09826	0.09034	0.08558	0.07291	0.06657	0.084	0.07132	0.08875	0.08717	0.08241	0.07291	0.08083	0.07449	0.09192	0.07608	0.07925	0.07925	0.07925	0.08241	0.07608	0.06657	0.07608
1288.33	0.20445	0.19018	0.19969	0.19177	0.15374	0.15374	0.14423	0.12203	0.13789	0.11569	0.13789	0.12045	0.13313	0.1268	0.12203	0.12838	0.10777	0.11411	0.1046	0.10143	0.08558	0.10302	0.10777	0.1046	0.08875	0.10143	0.11411	0.11094	0.09509	0.09985	0.08717	0.09509	0.09826	0.07449	0.07291	0.07925	0.09034	0.084	0.08241	0.09509	0.06815	0.07449	0.08241	0.07449	0.09192	0.07766	0.09192	0.07132	0.0634
1290.05	0.19652	0.19811	0.19335	0.16324	0.17751	0.16324	0.13789	0.15057	0.12203	0.13947	0.11886	0.12363	0.12838	0.12045	0.11886	0.1252	0.12203	0.10777	0.10302	0.09985	0.11411	0.09985	0.07766	0.09668	0.09034	0.11569	0.10935	0.10143	0.09668	0.09985	0.08875	0.08875	0.09668	0.07925	0.08241	0.07925	0.06181	0.08717	0.07925	0.09509	0.07925	0.07449	0.06815	0.06974	0.07925	0.06657	0.05072	0.07925	0.07925
1291.76	0.2092	0.19652	0.19335	0.18068	0.168	0.16958	0.16166	0.13789	0.13947	0.14423	0.14423	0.14106	0.11411	0.12997	0.13947	0.12045	0.11728	0.10777	0.1268	0.11252	0.11094	0.13155	0.13947	0.12045	0.09826	0.09192	0.1268	0.10618	0.10302	0.09192	0.08717	0.07132	0.08241	0.09034	0.08717	0.07449	0.08717	0.08083	0.08875	0.09509	0.09192	0.08083	0.08558	0.07925	0.06498	0.09351	0.08558	0.07925	0.07449
1293.47	0.19811	0.20445	0.23615	0.20763	0.18543	0.168	0.13789	0.14106	0.1474	0.1252	0.1363	0.1363	0.13472	0.12838	0.1252	0.14106	0.16324	0.11094	0.09985	0.1268	0.13789	0.13313	0.1046	0.10143	0.10935	0.12203	0.12203	0.09668	0.1046	0.10143	0.09826	0.12997	0.09192	0.09351	0.09668	0.1046	0.11252	0.10777	0.10302	0.12203	0.10302	0.09351	0.09985	0.084	0.084	0.09351	0.09985	0.09034	0.08875
1295.18	0.2108	0.2203	0.2203	0.19177	0.2108	0.17751	0.15374	0.18226	0.15532	0.17434	0.16007	0.13947	0.15057	0.13155	0.14423	0.15215	0.1252	0.13313	0.11728	0.12203	0.1363	0.14898	0.11569	0.12203	0.11569	0.11252	0.13313	0.14106	0.1252	0.10777	0.11094	0.10777	0.10618	0.09826	0.09985	0.10143	0.11886	0.10302	0.1046	0.10777	0.1268	0.09668	0.09509	0.09509	0.11411	0.09509	0.10302	0.11411	0.09509
1296.89	0.21872	0.21238	0.20603	0.20445	0.20128	0.19335	0.17434	0.17751	0.15374	0.15532	0.15057	0.16166	0.15215	0.15215	0.14898	0.16324	0.15532	0.14581	0.14581	0.13313	0.13789	0.1252	0.11569	0.12363	0.13789	0.12838	0.12203	0.11411	0.13155	0.12045	0.11728	0.10618	0.09034	0.10302	0.11886	0.11411	0.09826	0.09668	0.09826	0.12363	0.11252	0.1046	0.10143	0.12838	0.10143	0.10777	0.08875	0.09509	0.08875
1298.59	0.21395	0.22506	0.22823	0.22189	0.2092	0.20603	0.18701	0.168	0.17751	0.16007	0.15691	0.14581	0.15849	0.13155	0.14898	0.16641	0.15691	0.14423	0.16166	0.15215	0.15215	0.15057	0.1268	0.11886	0.13155	0.1252	0.12997	0.12838	0.11886	0.13947	0.13947	0.12838	0.12203	0.1252	0.10302	0.11411	0.12203	0.12203	0.12838	0.11728	0.11094	0.11252	0.09826	0.09985	0.1046	0.12203	0.09668	0.11252	0.10935
1300.3	0.23774	0.24724	0.24249	0.23774	0.22189	0.2092	0.20128	0.17751	0.17592	0.18226	0.16166	0.15532	0.16324	0.16641	0.168	0.16166	0.18068	0.16007	0.16958	0.14898	0.14423	0.13947	0.15532	0.1252	0.15215	0.14106	0.13947	0.14423	0.15057	0.14898	0.12363	0.1268	0.12838	0.12203	0.16007	0.1474	0.11094	0.12363	0.13313	0.1268	0.1268	0.11728	0.1252	0.11094	0.10777	0.1268	0.12203	0.12838	0.11728
1302.01	0.23298	0.26151	0.24566	0.23615	0.2108	0.21872	0.19652	0.19177	0.17592	0.20286	0.19969	0.18068	0.17434	0.18701	0.18543	0.17592	0.17751	0.16166	0.15215	0.17275	0.16958	0.17751	0.16641	0.16166	0.16958	0.15532	0.15532	0.16166	0.17909	0.14106	0.16641	0.15532	0.13789	0.13947	0.12838	0.1363	0.13155	0.15849	0.12363	0.14106	0.12997	0.14106	0.15057	0.12363	0.11886	0.11728	0.1252	0.12997	0.13472
1303.72	0.24883	0.26626	0.24883	0.23774	0.252	0.24249	0.19018	0.21713	0.17909	0.20445	0.18543	0.19018	0.19811	0.19811	0.19811	0.18543	0.19018	0.16166	0.1474	0.18226	0.18068	0.168	0.16641	0.16166	0.16324	0.16007	0.15849	0.18068	0.16324	0.14264	0.16166	0.13313	0.15215	0.14581	0.13789	0.15057	0.16007	0.15849	0.17592	0.16007	0.15691	0.16324	0.1474	0.15057	0.15374	0.16958	0.12997	0.1363	0.15374
1305.43	0.27735	0.2932	0.25675	0.2726	0.26943	0.27418	0.23774	0.22506	0.2108	0.22506	0.21872	0.2092	0.21872	0.19969	0.2108	0.20603	0.19969	0.20603	0.19177	0.20603	0.18701	0.19177	0.17909	0.16483	0.17592	0.16958	0.17751	0.16483	0.20128	0.15849	0.18068	0.17434	0.18543	0.16324	0.14898	0.17434	0.16007	0.14581	0.18068	0.17117	0.168	0.1886	0.18385	0.16324	0.16483	0.18701	0.18385	0.14423	0.1363
1307.13	0.29161	0.28052	0.27577	0.28211	0.28211	0.28211	0.23774	0.24724	0.23298	0.24249	0.25675	0.23774	0.21713	0.21713	0.21713	0.20763	0.20445	0.19494	0.23774	0.1886	0.21238	0.22664	0.21555	0.20603	0.17909	0.19811	0.19335	0.18385	0.19494	0.18701	0.19018	0.21238	0.168	0.18701	0.16641	0.18226	0.1886	0.20445	0.19811	0.17909	0.18701	0.1886	0.1886	0.17909	0.17275	0.19177	0.18068	0.17751	0.16641
1308.84	0.33441	0.30589	0.31381	0.32966	0.3249	0.28211	0.2932	0.25041	0.26467	0.28369	0.25834	0.23457	0.23615	0.23615	0.23457	0.25041	0.23298	0.22823	0.22664	0.22189	0.22506	0.20603	0.21713	0.22347	0.19969	0.21872	0.2092	0.19652	0.19652	0.20603	0.19652	0.19811	0.19494	0.19494	0.20445	0.19969	0.21872	0.2108	0.22347	0.21872	0.19811	0.20445	0.19018	0.19494	0.20603	0.19335	0.20128	0.21238	0.19652
1310.54	0.336	0.35501	0.35026	0.3154	0.26943	0.29638	0.2932	0.28686	0.27418	0.27418	0.23774	0.25992	0.23457	0.28052	0.27418	0.25834	0.26151	0.24724	0.25041	0.23615	0.22664	0.26467	0.21872	0.24407	0.23298	0.23932	0.2203	0.22981	0.2314	0.22506	0.21872	0.21555	0.2203	0.19494	0.22189	0.22664	0.21555	0.21238	0.19811	0.2092	0.23298	0.21395	0.22981	0.20603	0.22981	0.2409	0.21555	0.19018	0.2092
1312.25	0.34867	0.3249	0.35343	0.33917	0.30272	0.32173	0.29161	0.26626	0.27894	0.28528	0.29161	0.27577	0.28528	0.27735	0.25517	0.28686	0.26467	0.27418	0.2108	0.22347	0.24883	0.25041	0.26309	0.25358	0.2314	0.25358	0.23615	0.2092	0.23298	0.23774	0.2108	0.24566	0.22664	0.21872	0.2203	0.20603	0.23774	0.23457	0.22506	0.24407	0.24724	0.22506	0.2314	0.24883	0.25041	0.2409	0.25041	0.22506	0.19652
1313.95	0.34234	0.33917	0.34234	0.33283	0.29795	0.31381	0.34234	0.30589	0.30272	0.28686	0.27894	0.29478	0.28369	0.28211	0.27577	0.26467	0.28686	0.28052	0.28528	0.25517	0.2726	0.25358	0.2409	0.27894	0.23932	0.24724	0.26309	0.24883	0.21872	0.25675	0.26151	0.26626	0.25517	0.24724	0.25834	0.25041	0.22981	0.23774	0.25358	0.28686	0.2726	0.23932	0.25834	0.252	0.25675	0.27418	0.24407	0.2314	0.25834
1315.66	0.37561	0.38672	0.38195	0.36294	0.36294	0.35977	0.31223	0.32966	0.30747	0.3249	0.28845	0.30906	0.30906	0.30589	0.28686	0.2932	0.28369	0.28686	0.31223	0.28528	0.28052	0.3043	0.27418	0.25992	0.28528	0.28528	0.28686	0.27101	0.27735	0.24566	0.27101	0.27418	0.24724	0.26943	0.27894	0.28052	0.29638	0.26309	0.25992	0.24724	0.23457	0.25041	0.25041	0.26309	0.24407	0.25041	0.23932	0.25675	0.24249
1317.36	0.39939	0.42316	0.37878	0.34709	0.36294	0.37244	0.35026	0.33124	0.32173	0.31381	0.3249	0.28686	0.33124	0.34709	0.31223	0.30747	0.35184	0.34075	0.31698	0.31064	0.28052	0.29795	0.29003	0.30272	0.29795	0.29478	0.27735	0.29161	0.29795	0.29161	0.31223	0.29638	0.29638	0.29795	0.3043	0.28052	0.26467	0.29478	0.27894	0.25834	0.28528	0.27418	0.252	0.2932	0.2932	0.28211	0.26151	0.25517	0.2409
1319.07	0.46913	0.4723	0.44852	0.42	0.41841	0.36294	0.39147	0.36611	0.36452	0.3772	0.36928	0.35977	0.37244	0.36769	0.36769	0.33917	0.33124	0.32966	0.33124	0.35184	0.35501	0.34392	0.33441	0.33917	0.32173	0.32649	0.31381	0.30906	0.32649	0.31856	0.2932	0.32173	0.32649	0.31698	0.31856	0.33441	0.31064	0.30906	0.31064	0.31223	0.29478	0.31064	0.30113	0.27894	0.26943	0.29795	0.33124	0.33441	0.29003
1320.77	0.47864	0.45803	0.47389	0.44852	0.43743	0.4406	0.42	0.39939	0.39147	0.39464	0.40732	0.37244	0.40098	0.36452	0.38355	0.36611	0.36294	0.37086	0.3566	0.33441	0.36452	0.36611	0.34709	0.33917	0.35818	0.35343	0.34075	0.34392	0.34075	0.3249	0.33283	0.34234	0.34234	0.31064	0.35343	0.3249	0.32649	0.32649	0.37244	0.33441	0.34867	0.32966	0.33124	0.33283	0.31698	0.32966	0.31381	0.32015	0.32966
1322.47	0.53569	0.48973	0.46913	0.48181	0.49607	0.45961	0.45169	0.42316	0.43267	0.39147	0.39464	0.43584	0.43109	0.39939	0.4089	0.41524	0.39306	0.39306	0.37403	0.38672	0.4089	0.42475	0.38672	0.39623	0.39464	0.3883	0.35184	0.36452	0.37086	0.36928	0.41841	0.40573	0.34709	0.35184	0.35818	0.35184	0.35977	0.34392	0.37878	0.39781	0.3883	0.36294	0.3566	0.35977	0.36452	0.34867	0.34867	0.35501	0.37403
1324.17	0.53252	0.54838	0.52143	0.51667	0.51509	0.50558	0.48498	0.49607	0.48656	0.46913	0.42792	0.45961	0.44377	0.48498	0.45644	0.4501	0.41841	0.4612	0.42633	0.44694	0.43267	0.46278	0.43426	0.41207	0.45327	0.41683	0.41207	0.4089	0.44535	0.43743	0.4295	0.41683	0.40573	0.41366	0.40415	0.38989	0.40415	0.43109	0.42	0.41366	0.41366	0.38355	0.39781	0.38038	0.41049	0.38672	0.38513	0.40415	0.40256
1325.88	0.59909	0.5769	0.62603	0.59909	0.56898	0.52301	0.55155	0.49607	0.50716	0.50241	0.48498	0.49607	0.49766	0.50241	0.46755	0.47864	0.48656	0.4723	0.46755	0.47072	0.49132	0.44694	0.4723	0.47389	0.43584	0.41049	0.47389	0.45327	0.42633	0.43743	0.45486	0.44218	0.4612	0.48339	0.44694	0.45644	0.45327	0.46438	0.46595	0.47072	0.46438	0.43743	0.45644	0.43901	0.45486	0.43267	0.42475	0.38513	0.41524
1327.58	0.67675	0.64664	0.60384	0.57373	0.58958	0.56422	0.57215	0.56739	0.52301	0.54838	0.56105	0.57532	0.53886	0.54361	0.54203	0.5341	0.54678	0.49924	0.51192	0.51667	0.52143	0.48498	0.49449	0.49449	0.50875	0.51826	0.52301	0.51192	0.49607	0.50716	0.48656	0.48022	0.46595	0.47864	0.49607	0.50241	0.47547	0.49449	0.48181	0.46438	0.52935	0.4723	0.48022	0.48973	0.51984	0.4723	0.4929	0.46595	0.4501
1329.28	0.69101	0.68942	0.6815	0.64505	0.66248	0.64822	0.64505	0.57373	0.58799	0.5563	0.57373	0.58958	0.58324	0.56581	0.5769	0.55313	0.57373	0.56739	0.58482	0.53093	0.54203	0.55313	0.56739	0.57532	0.55472	0.52301	0.49449	0.51667	0.53727	0.5135	0.5452	0.52618	0.49924	0.51033	0.50558	0.52143	0.51826	0.49766	0.5341	0.51984	0.53886	0.50399	0.48656	0.51984	0.51667	0.50399	0.49132	0.52935	0.50241
1330.98	0.71636	0.70844	0.7227	0.73222	0.68942	0.64188	0.5975	0.62603	0.61652	0.62444	0.6181	0.58641	0.60543	0.60701	0.62761	0.62603	0.60543	0.61176	0.59909	0.60859	0.60701	0.60067	0.59909	0.57849	0.57532	0.58799	0.5769	0.55947	0.5769	0.54361	0.56739	0.5769	0.59433	0.52777	0.56739	0.56581	0.56264	0.57849	0.54838	0.53252	0.56739	0.51826	0.54044	0.55313	0.55155	0.54361	0.54995	0.53727	0.56422
1332.68	0.78135	0.80988	0.76233	0.71953	0.71161	0.7132	0.71478	0.66565	0.63238	0.67358	0.64822	0.64981	0.64188	0.65456	0.69259	0.65298	0.67516	0.62603	0.67041	0.62444	0.67516	0.65139	0.66248	0.63713	0.6292	0.61493	0.58799	0.57373	0.59275	0.58641	0.58799	0.61176	0.6292	0.58007	0.57532	0.5769	0.54995	0.61335	0.58641	0.5975	0.59116	0.58165	0.58007	0.54678	0.57215	0.57373	0.57056	0.5563	0.54838
1334.38	0.82731	0.8083	0.77976	0.80513	0.78293	0.80988	0.74807	0.71636	0.71636	0.75599	0.70527	0.7132	0.69893	0.69893	0.68784	0.69101	0.71953	0.65773	0.67041	0.67516	0.67992	0.65298	0.67358	0.67358	0.6403	0.67516	0.68309	0.65298	0.62286	0.66565	0.63078	0.63553	0.65773	0.6387	0.58799	0.62444	0.60859	0.65298	0.62603	0.61652	0.61176	0.62761	0.62127	0.6181	0.61652	0.61493	0.60226	0.60226	0.60067
1336.08	0.91607	0.87327	0.86059	0.83365	0.85425	0.84791	0.81305	0.7243	0.74648	0.77342	0.81147	0.76708	0.7655	0.77184	0.72747	0.73856	0.69418	0.72747	0.73381	0.72747	0.77184	0.74331	0.75916	0.73064	0.67992	0.70369	0.7021	0.67358	0.65773	0.69735	0.70369	0.68309	0.7021	0.66248	0.67833	0.64505	0.6181	0.6609	0.65298	0.66882	0.68626	0.66407	0.63078	0.65298	0.67041	0.64664	0.61176	0.63553	0.64664
1337.78	0.94618	0.93825	0.93825	0.96995	0.92399	0.87802	0.8701	0.88436	0.82256	0.80353	0.77818	0.80195	0.75758	0.72588	0.76392	0.77976	0.78769	0.76867	0.73064	0.73698	0.76392	0.71636	0.74014	0.73856	0.73064	0.72588	0.72747	0.70686	0.70527	0.72747	0.72905	0.69893	0.71161	0.68309	0.68626	0.65932	0.67992	0.66248	0.64822	0.68467	0.71478	0.64664	0.65773	0.66407	0.64822	0.65932	0.65932	0.61969	0.64188
1339.47	0.98897	0.95885	0.97313	0.93825	0.9018	0.87961	0.8907	0.86535	0.79402	0.80036	0.81939	0.79086	0.74807	0.79402	0.77184	0.79244	0.76867	0.74648	0.7655	0.7449	0.73539	0.74173	0.7243	0.68626	0.69259	0.71003	0.7132	0.67199	0.7021	0.74014	0.67992	0.67675	0.70369	0.68626	0.67675	0.67516	0.6403	0.65298	0.67199	0.66407	0.65615	0.65932	0.66565	0.66565	0.64822	0.61493	0.66407	0.64822	0.62444
1341.17	0.96678	0.91607	0.92716	0.88436	0.86535	0.83365	0.77184	0.74331	0.75441	0.74648	0.73064	0.71003	0.7243	0.7227	0.71161	0.71003	0.70844	0.68942	0.71795	0.65773	0.68309	0.66724	0.64822	0.64505	0.66565	0.64664	0.64505	0.64188	0.62127	0.62286	0.6292	0.63238	0.60543	0.6181	0.60384	0.57215	0.59909	0.5975	0.60226	0.61018	0.59275	0.59275	0.59909	0.57373	0.58007	0.61493	0.54995	0.50875	0.61493
1342.87	0.84633	0.82256	0.79086	0.74173	0.74807	0.72113	0.70369	0.65298	0.64188	0.59116	0.62444	0.60384	0.59433	0.59909	0.59909	0.58641	0.5769	0.55788	0.54044	0.58007	0.56739	0.57056	0.54044	0.53886	0.53569	0.58165	0.54203	0.5246	0.50399	0.51509	0.5341	0.51033	0.51826	0.55155	0.4929	0.47547	0.48022	0.48181	0.4929	0.47864	0.4929	0.47072	0.47389	0.50083	0.49924	0.49449	0.48656	0.48973	0.49132
1344.57	0.70844	0.63395	0.61493	0.60067	0.58324	0.57373	0.57532	0.51667	0.50716	0.50558	0.50399	0.51667	0.4612	0.47389	0.4612	0.49766	0.45486	0.44535	0.44535	0.46755	0.46595	0.44535	0.45803	0.42316	0.44694	0.41683	0.42633	0.40098	0.40732	0.43109	0.41841	0.37244	0.39464	0.41683	0.43743	0.40415	0.38355	0.39306	0.41524	0.39623	0.36928	0.39939	0.40098	0.37244	0.36135	0.39306	0.38195	0.36611	0.36294
1346.26	0.49766	0.50241	0.5246	0.49449	0.47547	0.41841	0.41366	0.42475	0.38038	0.38513	0.40098	0.38195	0.38195	0.38195	0.38672	0.38038	0.36611	0.33917	0.35026	0.34075	0.35977	0.3455	0.3249	0.30589	0.31856	0.32649	0.30747	0.30113	0.3154	0.31698	0.32015	0.29638	0.28845	0.28686	0.29955	0.29003	0.30272	0.27735	0.30906	0.29638	0.28845	0.2726	0.26784	0.27735	0.26151	0.28211	0.28052	0.3154	0.29955
1347.96	0.40415	0.40573	0.42316	0.40098	0.36611	0.336	0.33917	0.35343	0.34709	0.31698	0.3043	0.28052	0.32807	0.29478	0.30272	0.29638	0.26626	0.29795	0.25992	0.28686	0.26467	0.24724	0.25041	0.26784	0.25358	0.26151	0.24249	0.24724	0.27101	0.2314	0.2314	0.22823	0.23774	0.24883	0.22347	0.21872	0.22664	0.21713	0.22347	0.22506	0.2108	0.25041	0.22347	0.23457	0.24249	0.24566	0.25041	0.21395	0.21238
1349.65	0.32332	0.34392	0.36294	0.30906	0.29478	0.27577	0.24249	0.27735	0.2314	0.2409	0.24249	0.27577	0.26626	0.24724	0.24724	0.24407	0.252	0.22664	0.21238	0.20603	0.19969	0.19811	0.19969	0.2108	0.20286	0.19335	0.20603	0.2108	0.19177	0.18543	0.2092	0.21238	0.17751	0.20445	0.20445	0.19018	0.19811	0.19177	0.19494	0.18068	0.18701	0.17751	0.16958	0.18385	0.168	0.18543	0.16958	0.18543	0.16166
1351.35	0.3043	0.26626	0.29003	0.2726	0.24566	0.24249	0.24724	0.24249	0.21395	0.23298	0.22189	0.19811	0.20445	0.19177	0.20603	0.22506	0.2092	0.19177	0.18543	0.15374	0.17434	0.16007	0.19177	0.17909	0.14898	0.13947	0.14264	0.17117	0.16958	0.12838	0.15849	0.18068	0.17117	0.15849	0.16641	0.16641	0.16641	0.16166	0.17117	0.16483	0.1474	0.16324	0.15215	0.1252	0.12045	0.15532	0.12997	0.14581	0.14581
1353.04	0.29161	0.27577	0.26784	0.26467	0.27101	0.23615	0.26943	0.19969	0.21872	0.21238	0.18068	0.18226	0.19018	0.18385	0.18543	0.20286	0.16483	0.18543	0.18226	0.15532	0.17275	0.14898	0.17434	0.15691	0.16958	0.17434	0.15849	0.14581	0.15691	0.13155	0.1363	0.13947	0.14898	0.14106	0.16166	0.11411	0.13313	0.15057	0.15374	0.13789	0.15374	0.14264	0.12363	0.1252	0.11886	0.1268	0.13472	0.12363	0.15691
1354.74	0.29478	0.25358	0.25517	0.25358	0.24249	0.23774	0.23298	0.20603	0.18385	0.16641	0.19177	0.19018	0.18226	0.18226	0.16483	0.1474	0.14106	0.15215	0.16324	0.16958	0.16483	0.14581	0.14581	0.16483	0.15057	0.16007	0.15374	0.13472	0.14264	0.14898	0.15849	0.13789	0.13472	0.1252	0.13472	0.12045	0.11886	0.1363	0.12363	0.16324	0.13472	0.13947	0.12045	0.11411	0.13155	0.13472	0.11886	0.11094	0.12838
1356.43	0.27101	0.25517	0.26309	0.23932	0.23932	0.22189	0.20603	0.20128	0.2108	0.20286	0.17117	0.19018	0.19018	0.1886	0.17592	0.20128	0.17117	0.15532	0.16483	0.13789	0.13155	0.15374	0.15057	0.14106	0.14106	0.12838	0.13947	0.14264	0.15215	0.13155	0.13789	0.1252	0.12838	0.1474	0.12997	0.12997	0.14106	0.14264	0.1363	0.1363	0.1268	0.12838	0.11094	0.11886	0.1363	0.1268	0.11252	0.10777	0.1252
1358.13	0.26151	0.26467	0.25041	0.2409	0.23457	0.21555	0.22189	0.19969	0.19494	0.20286	0.1886	0.18701	0.18068	0.17592	0.17275	0.19969	0.16483	0.15532	0.16324	0.15691	0.17751	0.16641	0.15374	0.14264	0.13155	0.12045	0.11886	0.14581	0.1268	0.11728	0.13947	0.1474	0.13313	0.1363	0.1252	0.11094	0.14581	0.15057	0.12997	0.11569	0.11252	0.12363	0.11094	0.11252	0.12363	0.1252	0.1268	0.13789	0.13472
1359.82	0.23615	0.27735	0.23298	0.22823	0.22347	0.23615	0.20603	0.168	0.16641	0.18701	0.19811	0.168	0.16958	0.19335	0.15849	0.15691	0.14898	0.16324	0.1474	0.11411	0.1252	0.15691	0.14423	0.15057	0.13789	0.12838	0.15374	0.11886	0.13155	0.1363	0.14581	0.11886	0.12363	0.11094	0.12203	0.13155	0.14106	0.13155	0.11728	0.1252	0.12997	0.1252	0.12997	0.12203	0.11886	0.11411	0.10777	0.12203	0.10935
1361.51	0.22823	0.19652	0.23615	0.24407	0.22189	0.21555	0.22347	0.19335	0.1886	0.17275	0.17592	0.19018	0.16641	0.15691	0.14898	0.16324	0.15532	0.15691	0.13155	0.13947	0.13789	0.1252	0.1268	0.14106	0.12203	0.1363	0.13472	0.1363	0.11252	0.12997	0.11252	0.13155	0.1268	0.12363	0.11094	0.09351	0.11569	0.1252	0.11094	0.11569	0.11252	0.11569	0.11569	0.12045	0.11411	0.11569	0.13155	0.10302	0.10302
1363.2	0.25358	0.23298	0.2203	0.20286	0.2108	0.20128	0.18385	0.16324	0.168	0.17275	0.17909	0.17117	0.16324	0.16007	0.14898	0.16007	0.16007	0.11886	0.15374	0.13789	0.11569	0.1252	0.1268	0.14106	0.13789	0.12363	0.11252	0.12045	0.12363	0.12363	0.11252	0.11886	0.12363	0.11411	0.11252	0.11886	0.1046	0.12838	0.11886	0.1268	0.12203	0.10618	0.09351	0.10302	0.12045	0.12363	0.10777	0.084	0.09668
1364.89	0.2409	0.22506	0.20763	0.22189	0.20603	0.19969	0.18226	0.1886	0.17117	0.14264	0.14106	0.1363	0.14106	0.14423	0.13789	0.13947	0.13947	0.13313	0.11569	0.11411	0.14106	0.12363	0.13472	0.1046	0.09985	0.12203	0.13155	0.11252	0.09351	0.08558	0.11411	0.09668	0.11411	0.09826	0.09509	0.11094	0.11728	0.07608	0.12045	0.11252	0.08717	0.09509	0.11411	0.10302	0.1046	0.1046	0.12997	0.10935	0.09826
1366.59	0.21395	0.24249	0.23457	0.2108	0.1886	0.16958	0.17275	0.14898	0.15215	0.16958	0.15849	0.15374	0.13947	0.14581	0.12203	0.1363	0.09826	0.11569	0.10777	0.12997	0.11569	0.10935	0.11728	0.10935	0.09985	0.11411	0.11411	0.12363	0.11569	0.09826	0.10302	0.12838	0.10935	0.08875	0.08717	0.09826	0.09509	0.09351	0.09351	0.10302	0.10302	0.11094	0.08717	0.084	0.09351	0.10777	0.09826	0.09351	0.10935
1368.28	0.2314	0.24566	0.21555	0.20445	0.16641	0.1886	0.15215	0.15057	0.13313	0.14264	0.14423	0.14264	0.13313	0.1252	0.13472	0.11886	0.12363	0.11569	0.12838	0.11094	0.12045	0.10935	0.10302	0.09351	0.11094	0.12203	0.09351	0.10618	0.09985	0.1046	0.1046	0.1046	0.08558	0.10302	0.08241	0.084	0.09668	0.08717	0.09985	0.06974	0.09826	0.07608	0.08083	0.06498	0.07608	0.09985	0.08558	0.09192	0.09668
1369.97	0.21872	0.19969	0.19969	0.18543	0.16483	0.15849	0.16483	0.1474	0.17434	0.15691	0.1268	0.1268	0.11569	0.13313	0.11728	0.11569	0.12363	0.11094	0.10777	0.09034	0.10618	0.12203	0.10302	0.10143	0.1046	0.12203	0.09351	0.07766	0.09826	0.10777	0.09509	0.08241	0.06974	0.08558	0.10618	0.08083	0.10143	0.10302	0.08241	0.09192	0.08875	0.084	0.07291	0.09034	0.07766	0.11252	0.08717	0.06657	0.06498
1371.66	0.22189	0.19969	0.2092	0.20603	0.18701	0.17434	0.14106	0.14423	0.13155	0.15057	0.12203	0.13155	0.14106	0.12363	0.12203	0.11411	0.11569	0.10143	0.11411	0.11094	0.084	0.11252	0.10935	0.10143	0.084	0.10302	0.07449	0.08875	0.08083	0.09668	0.08558	0.08717	0.09985	0.06815	0.08717	0.08717	0.08717	0.09351	0.07449	0.10302	0.09668	0.06657	0.08558	0.07132	0.07132	0.08241	0.08717	0.06815	0.0634
1373.35	0.20603	0.16641	0.17275	0.19018	0.18226	0.17117	0.14581	0.15374	0.13789	0.1252	0.12838	0.13947	0.12045	0.11728	0.09509	0.10777	0.1046	0.11411	0.09034	0.10143	0.10777	0.11252	0.09192	0.09192	0.08558	0.06974	0.10302	0.09509	0.09668	0.08875	0.08241	0.08558	0.06657	0.07608	0.07291	0.07608	0.07608	0.06657	0.06974	0.08875	0.07925	0.08875	0.08558	0.07291	0.08083	0.09668	0.06815	0.0634	0.07925
1375.04	0.2108	0.18226	0.19811	0.16958	0.13472	0.16166	0.14106	0.13947	0.14106	0.13313	0.14423	0.14423	0.14423	0.10618	0.09192	0.11411	0.11411	0.12045	0.1046	0.10777	0.08717	0.09351	0.09826	0.08558	0.08558	0.09192	0.06498	0.07925	0.09668	0.08717	0.09509	0.08083	0.08083	0.07132	0.09034	0.07449	0.084	0.09826	0.08558	0.09034	0.07925	0.08875	0.09034	0.07449	0.09192	0.07449	0.07132	0.0634	0.08083
1376.72	0.1886	0.19652	0.19177	0.17909	0.1474	0.15532	0.14106	0.13155	0.1474	0.1474	0.11886	0.12203	0.1046	0.10302	0.09826	0.10302	0.10777	0.11569	0.09509	0.1252	0.09985	0.1046	0.084	0.09351	0.09192	0.08875	0.10618	0.10302	0.10935	0.07449	0.06974	0.09826	0.08241	0.07291	0.06657	0.06023	0.09034	0.09192	0.07925	0.08083	0.084	0.05547	0.06023	0.06498	0.06974	0.06974	0.0634	0.08875	0.06023
1378.41	0.19018	0.20763	0.19652	0.15849	0.16641	0.16483	0.1474	0.12997	0.12838	0.13789	0.13472	0.14264	0.13472	0.11411	0.10143	0.10935	0.12045	0.10302	0.09826	0.07925	0.07925	0.07449	0.09351	0.09192	0.08875	0.08717	0.07925	0.08717	0.07608	0.1046	0.07291	0.07766	0.07925	0.07291	0.06974	0.06815	0.07449	0.07291	0.06974	0.084	0.0634	0.07766	0.06657	0.06815	0.08241	0.084	0.07449	0.06657	0.04755
1380.1	0.19018	0.19177	0.19018	0.17751	0.15691	0.16166	0.16007	0.14106	0.13947	0.1268	0.12363	0.12363	0.13313	0.12838	0.10777	0.12203	0.09192	0.09668	0.09034	0.10935	0.10935	0.1046	0.09985	0.09192	0.09509	0.11252	0.09826	0.09509	0.07449	0.07608	0.07608	0.07766	0.07608	0.06181	0.09668	0.08083	0.07132	0.08558	0.08717	0.09826	0.09192	0.07132	0.05547	0.04914	0.06974	0.06815	0.07132	0.06023	0.04914
1381.79	0.19177	0.18385	0.2092	0.17751	0.19177	0.168	0.1474	0.15057	0.1252	0.12838	0.12838	0.11094	0.11411	0.10777	0.11252	0.12045	0.13947	0.10302	0.09034	0.09509	0.09668	0.09826	0.09192	0.11252	0.09034	0.11411	0.10935	0.10143	0.07766	0.08083	0.07291	0.084	0.09509	0.09509	0.07449	0.06815	0.07132	0.07132	0.07449	0.08083	0.07291	0.08875	0.07766	0.07132	0.08241	0.10618	0.07132	0.07132	0.07291
1383.47	0.19652	0.168	0.16958	0.14423	0.15057	0.16007	0.14264	0.14106	0.1252	0.13313	0.1268	0.1474	0.1252	0.11569	0.10143	0.12203	0.10935	0.1268	0.10777	0.10143	0.09826	0.1268	0.09351	0.08558	0.07608	0.10302	0.09668	0.09351	0.08875	0.084	0.08717	0.08558	0.08083	0.084	0.07766	0.08083	0.08875	0.09351	0.08717	0.08875	0.06181	0.06974	0.07608	0.06815	0.05389	0.05706	0.06498	0.05389	0.05547
1385.16	0.2092	0.19811	0.18543	0.16166	0.16641	0.14106	0.12363	0.13313	0.12045	0.12838	0.12203	0.10935	0.11886	0.10935	0.11252	0.12045	0.11094	0.10618	0.10777	0.08875	0.1046	0.10302	0.09034	0.09509	0.09509	0.08875	0.09985	0.11411	0.09826	0.09192	0.08875	0.08875	0.07132	0.07291	0.07925	0.084	0.06815	0.08558	0.06657	0.06974	0.06657	0.0634	0.0634	0.06181	0.05389	0.084	0.04914	0.07449	0.07132
1386.85	0.19018	0.19177	0.17751	0.17909	0.14423	0.13472	0.15057	0.13789	0.10935	0.10618	0.11411	0.12363	0.13947	0.11094	0.11094	0.1363	0.10143	0.11094	0.09509	0.10302	0.07291	0.0634	0.09192	0.09509	0.09985	0.09034	0.08083	0.09826	0.084	0.08083	0.09192	0.084	0.09985	0.07766	0.08083	0.06181	0.0634	0.0634	0.08083	0.06974	0.0634	0.084	0.07132	0.07608	0.08717	0.07925	0.06657	0.05706	0.06181
1388.53	0.19494	0.18226	0.19969	0.17434	0.17751	0.168	0.1363	0.1363	0.13789	0.13155	0.12203	0.1268	0.11094	0.10777	0.11569	0.12363	0.09826	0.1252	0.09034	0.08083	0.08558	0.1046	0.08717	0.084	0.07291	0.084	0.09351	0.09192	0.07608	0.07291	0.08717	0.09192	0.06974	0.08083	0.06974	0.09192	0.06498	0.07449	0.06498	0.06657	0.07608	0.06657	0.05547	0.07608	0.05547	0.05864	0.07132	0.06181	0.05231
1390.22	0.18068	0.19177	0.19494	0.14898	0.14423	0.12045	0.11569	0.11728	0.13789	0.14106	0.1252	0.11252	0.11728	0.10618	0.09509	0.09668	0.084	0.11728	0.07925	0.06815	0.08717	0.08083	0.09034	0.084	0.09034	0.0634	0.07925	0.09826	0.07291	0.07132	0.08241	0.09034	0.07291	0.08717	0.06974	0.0428	0.06815	0.07449	0.05072	0.07132	0.06815	0.07608	0.05231	0.06181	0.07132	0.08717	0.0634	0.07766	0.07766
1391.9	0.18543	0.16166	0.19018	0.15849	0.16007	0.13472	0.11569	0.11728	0.1046	0.09192	0.09509	0.11569	0.11411	0.10302	0.10143	0.09826	0.10618	0.1046	0.08717	0.06023	0.07449	0.09192	0.08558	0.0634	0.08875	0.10302	0.07132	0.09192	0.07925	0.07449	0.07925	0.09034	0.06023	0.084	0.05864	0.08241	0.06181	0.05231	0.05231	0.06974	0.05547	0.05072	0.05864	0.05864	0.0634	0.07925	0.06498	0.04438	0.05389
1393.58	0.19018	0.1363	0.1268	0.16641	0.16958	0.14264	0.13313	0.12045	0.10935	0.10302	0.10777	0.11094	0.09826	0.10143	0.10935	0.09351	0.10302	0.08875	0.09509	0.08717	0.07925	0.07132	0.07925	0.07449	0.05389	0.05706	0.07925	0.06815	0.0634	0.06023	0.07291	0.0634	0.07449	0.05706	0.084	0.0634	0.04438	0.07925	0.06023	0.06181	0.05072	0.04438	0.05864	0.0412	0.05864	0.07925	0.05864	0.05389	0.05389
1395.27	0.17275	0.16483	0.16324	0.1363	0.15215	0.13947	0.12838	0.11569	0.09668	0.10302	0.12997	0.10935	0.10143	0.09351	0.10618	0.09509	0.08875	0.09034	0.09192	0.07449	0.09192	0.07925	0.08083	0.07132	0.06815	0.084	0.06815	0.0634	0.06498	0.07291	0.05706	0.07766	0.06181	0.07449	0.05231	0.04438	0.0634	0.05547	0.04914	0.05389	0.04438	0.05864	0.05389	0.03803	0.04438	0.05231	0.05547	0.05231	0.03328
1396.95	0.15532	0.1474	0.15057	0.13789	0.1252	0.13155	0.13789	0.10935	0.1046	0.10618	0.09351	0.08558	0.11728	0.09668	0.09668	0.09509	0.08241	0.07925	0.06815	0.08558	0.06498	0.05547	0.07132	0.05389	0.0634	0.05389	0.0634	0.08083	0.06657	0.05389	0.05389	0.05389	0.05389	0.06498	0.04914	0.05072	0.03963	0.03486	0.05231	0.05389	0.05547	0.0428	0.05864	0.03169	0.0412	0.03963	0.02852	0.04914	0.02852
1398.63	0.16166	0.13789	0.16007	0.14898	0.12838	0.12203	0.10777	0.10935	0.09826	0.08875	0.10935	0.09192	0.08241	0.11094	0.084	0.07925	0.084	0.08558	0.09034	0.08241	0.07766	0.07608	0.07766	0.06498	0.06181	0.05864	0.07608	0.05864	0.05547	0.05706	0.06181	0.06657	0.04914	0.06181	0.0412	0.0412	0.0428	0.04914	0.06498	0.04914	0.04597	0.05389	0.0428	0.04438	0.03963	0.05547	0.04914	0.05864	0.05389
1400.32	0.15057	0.14898	0.13947	0.1474	0.14898	0.11094	0.10777	0.09668	0.10777	0.08717	0.09668	0.09985	0.10302	0.09351	0.084	0.09351	0.08875	0.10302	0.07925	0.05864	0.05231	0.0634	0.07132	0.07132	0.07449	0.05072	0.05072	0.05547	0.0412	0.06815	0.05547	0.06181	0.03803	0.03963	0.0428	0.03963	0.05231	0.06498	0.0412	0.04597	0.05706	0.06023	0.02536	0.0428	0.02852	0.05389	0.03963	0.06023	0.05072
1402	0.17434	0.15849	0.1474	0.12838	0.13472	0.10618	0.11411	0.084	0.11252	0.09985	0.09351	0.08717	0.084	0.07766	0.09509	0.09192	0.07449	0.08558	0.07449	0.07291	0.06498	0.06974	0.05072	0.06023	0.05864	0.04438	0.06498	0.0634	0.0428	0.05072	0.05231	0.03328	0.05231	0.04438	0.04914	0.04914	0.03011	0.03011	0.0428	0.03963	0.03328	0.06815	0.02852	0.04914	0.03645	0.03169	0.04597	0.04597	0.03011
1403.68	0.16324	0.15849	0.14898	0.15532	0.11252	0.10302	0.10777	0.09509	0.11569	0.11094	0.10618	0.07132	0.09192	0.08717	0.05706	0.07449	0.06181	0.05072	0.06023	0.05072	0.07449	0.07449	0.05706	0.05864	0.05864	0.05072	0.06657	0.05547	0.05072	0.05706	0.05072	0.05706	0.04597	0.05706	0.0428	0.02852	0.0412	0.03328	0.05231	0.06498	0.05231	0.04597	0.0428	0.03645	0.03328	0.06023	0.04438	0.02377	0.02694
1405.36	0.15691	0.13472	0.1252	0.14106	0.12203	0.11569	0.11728	0.10302	0.07608	0.09034	0.08875	0.08558	0.07449	0.08717	0.07925	0.09351	0.08717	0.07925	0.08083	0.07132	0.05864	0.06023	0.05547	0.0634	0.05072	0.06023	0.06181	0.07132	0.06023	0.03803	0.0428	0.03803	0.05072	0.03486	0.0428	0.0428	0.03011	0.05864	0.04597	0.03963	0.05547	0.03328	0.03169	0.04914	0.03486	0.03803	0.03803	0.01743	0.02694
1407.04	0.15691	0.14106	0.15215	0.14581	0.1363	0.14106	0.1252	0.09985	0.08558	0.06974	0.09192	0.08241	0.07766	0.07608	0.07132	0.04914	0.05231	0.05072	0.06974	0.06974	0.07291	0.05389	0.07291	0.04597	0.04914	0.07608	0.06974	0.05231	0.0634	0.03963	0.03328	0.0428	0.03486	0.04438	0.04438	0.03169	0.04438	0.05072	0.04914	0.04438	0.06498	0.04755	0.0412	0.05072	0.03963	0.04755	0.06181	0.04438	0.04914
1408.72	0.16166	0.17275	0.16483	0.14423	0.1363	0.11569	0.10935	0.09826	0.09826	0.08241	0.07925	0.08875	0.08241	0.05706	0.08083	0.08717	0.07608	0.084	0.06023	0.08083	0.06974	0.04914	0.06657	0.04597	0.03963	0.05706	0.0412	0.04597	0.04597	0.04914	0.03486	0.05389	0.04914	0.02852	0.02377	0.04914	0.03963	0.06023	0.05706	0.0428	0.03963	0.04755	0.04755	0.05072	0.03169	0.02852	0.04438	0.04914	0.01268
1410.4	0.14423	0.15532	0.17909	0.1252	0.11728	0.12997	0.10143	0.09034	0.09034	0.084	0.10143	0.10302	0.09509	0.07925	0.084	0.07608	0.09192	0.07449	0.04438	0.07608	0.07449	0.0634	0.03169	0.05864	0.05389	0.07449	0.07132	0.06657	0.04597	0.06498	0.04597	0.0412	0.03803	0.05547	0.03645	0.03645	0.03803	0.03963	0.05072	0.03963	0.03963	0.05547	0.02852	0.03963	0.03645	0.02694	0.03011	0.03645	0.03645
1412.08	0.15532	0.15849	0.14423	0.12363	0.11728	0.1268	0.11886	0.11094	0.10777	0.09192	0.07925	0.10143	0.10935	0.07449	0.09668	0.06974	0.084	0.07132	0.0634	0.07132	0.06181	0.07925	0.07291	0.06181	0.05706	0.06181	0.05231	0.06181	0.06023	0.05072	0.05706	0.04914	0.03169	0.03803	0.03011	0.0634	0.04438	0.04438	0.03963	0.06815	0.05706	0.0412	0.06181	0.03803	0.04914	0.04755	0.0428	0.04597	0.04914
1413.76	0.17434	0.16641	0.15215	0.1252	0.14106	0.14106	0.11886	0.09034	0.09192	0.09668	0.09668	0.1046	0.10302	0.07766	0.084	0.08241	0.0634	0.08241	0.084	0.08558	0.06815	0.07925	0.06498	0.06498	0.05864	0.07132	0.05389	0.05389	0.06498	0.04914	0.0634	0.03169	0.0412	0.05231	0.05547	0.06181	0.05706	0.05547	0.05231	0.06181	0.03645	0.04914	0.04597	0.05231	0.04597	0.05706	0.06657	0.03963	0.04914
1415.44	0.168	0.17751	0.15215	0.12363	0.13947	0.13472	0.10935	0.09034	0.08717	0.09351	0.11094	0.08558	0.10777	0.09351	0.09668	0.08083	0.08558	0.06498	0.06815	0.08241	0.07925	0.06815	0.05231	0.06815	0.05231	0.06498	0.07449	0.05706	0.05706	0.07766	0.05231	0.03803	0.04438	0.04755	0.06181	0.04755	0.03645	0.03645	0.0634	0.05231	0.04597	0.05389	0.05864	0.05864	0.05547	0.02852	0.03963	0.05231	0.03328
1417.12	0.14898	0.168	0.15849	0.13313	0.11728	0.14423	0.12045	0.1046	0.08717	0.11728	0.11411	0.10143	0.09668	0.08875	0.08717	0.07449	0.06815	0.09034	0.0634	0.05706	0.08241	0.06181	0.07291	0.07608	0.05864	0.06974	0.08083	0.07766	0.0634	0.0634	0.04597	0.05864	0.07291	0.05231	0.06974	0.05389	0.05547	0.07132	0.04438	0.05389	0.05072	0.04914	0.03328	0.03169	0.05547	0.05231	0.06657	0.03486	0.03486
1418.8	0.18226	0.16324	0.16324	0.16007	0.14898	0.1363	0.11728	0.12045	0.11569	0.10143	0.11252	0.07925	0.07291	0.11094	0.09668	0.08875	0.09034	0.084	0.08875	0.08083	0.09192	0.07608	0.07291	0.084	0.09668	0.07449	0.05864	0.05072	0.07925	0.04597	0.03963	0.04914	0.04914	0.06181	0.03328	0.0634	0.06498	0.03803	0.06023	0.07766	0.05231	0.06023	0.05072	0.03645	0.03963	0.05547	0.06815	0.03803	0.03963
1420.47	0.16007	0.15691	0.14106	0.14898	0.15532	0.14581	0.14423	0.11252	0.09509	0.10935	0.1046	0.09351	0.10618	0.10302	0.10618	0.09192	0.09351	0.07132	0.08717	0.06815	0.07449	0.08717	0.08558	0.09985	0.06498	0.06974	0.0634	0.08558	0.07449	0.06815	0.07608	0.07291	0.06023	0.05389	0.05389	0.05706	0.06815	0.08717	0.06657	0.06181	0.05231	0.0412	0.03803	0.05389	0.05231	0.04755	0.04755	0.05231	0.05231
1422.15	0.20763	0.18068	0.168	0.14423	0.16483	0.15691	0.14264	0.1363	0.1363	0.1046	0.10935	0.09826	0.09192	0.09668	0.11094	0.12045	0.11252	0.09509	0.09034	0.084	0.07291	0.07449	0.07608	0.09034	0.08717	0.07291	0.06023	0.06181	0.07925	0.06498	0.06023	0.06657	0.05547	0.07449	0.07132	0.07766	0.07608	0.06974	0.05547	0.06657	0.06657	0.05864	0.04597	0.06181	0.06181	0.06498	0.06498	0.06498	0.05072
1423.83	0.20603	0.1886	0.18226	0.17117	0.17751	0.14423	0.1474	0.11094	0.11886	0.10618	0.12203	0.10302	0.11886	0.10777	0.09509	0.10302	0.09034	0.08241	0.08717	0.09034	0.084	0.09034	0.08875	0.07925	0.05706	0.08241	0.07608	0.09985	0.08083	0.08241	0.06023	0.07132	0.07608	0.07449	0.06657	0.09351	0.08241	0.07291	0.05547	0.06498	0.0634	0.04438	0.05547	0.06181	0.06023	0.06657	0.07766	0.07766	0.06657
1425.5	0.18701	0.1886	0.16958	0.14898	0.16483	0.13472	0.13472	0.10935	0.1268	0.11569	0.11569	0.13947	0.11094	0.10302	0.11411	0.10777	0.09985	0.09034	0.09985	0.11252	0.08083	0.09192	0.09351	0.07925	0.09351	0.084	0.08241	0.08083	0.07608	0.09351	0.09192	0.07608	0.07132	0.07925	0.06498	0.07608	0.06815	0.07291	0.08083	0.07132	0.06815	0.07449	0.06498	0.06657	0.05231	0.07291	0.05072	0.06023	0.04755
1427.18	0.17275	0.17592	0.19494	0.18385	0.15057	0.1268	0.14423	0.12203	0.11728	0.11728	0.11728	0.1252	0.10935	0.09668	0.08875	0.1046	0.10777	0.08717	0.08717	0.08875	0.084	0.07132	0.09509	0.09192	0.08875	0.08083	0.08875	0.09192	0.07925	0.07766	0.06974	0.084	0.08717	0.08083	0.05231	0.08083	0.06498	0.04755	0.07132	0.06815	0.05864	0.06815	0.07291	0.05547	0.03963	0.05706	0.04438	0.06023	0.05231
1428.85	0.16166	0.17275	0.16324	0.15849	0.15691	0.15215	0.14423	0.1363	0.13947	0.09826	0.10143	0.10935	0.11411	0.10618	0.12363	0.09509	0.09826	0.08717	0.09034	0.08558	0.084	0.07608	0.10143	0.08241	0.08241	0.06181	0.07608	0.07925	0.09668	0.07608	0.09192	0.05231	0.07291	0.08241	0.06974	0.06974	0.07608	0.07608	0.07449	0.06657	0.06498	0.05864	0.05864	0.06181	0.05231	0.06974	0.06023	0.06023	0.05389
1430.53	0.15849	0.16958	0.18385	0.16483	0.15532	0.14581	0.13947	0.1268	0.10935	0.1268	0.11886	0.12363	0.11094	0.09826	0.11411	0.11728	0.09668	0.09985	0.08241	0.09192	0.08241	0.084	0.09985	0.07766	0.07132	0.09509	0.08241	0.08558	0.08875	0.06974	0.09034	0.07766	0.0634	0.06181	0.06498	0.0634	0.06498	0.06657	0.06181	0.09034	0.07132	0.0634	0.05231	0.05389	0.06815	0.07766	0.05547	0.03963	0.03645
1432.2	0.18226	0.18385	0.15691	0.15849	0.14423	0.13313	0.12997	0.11886	0.12203	0.11411	0.12997	0.12997	0.10777	0.12045	0.08875	0.09351	0.11252	0.09034	0.09985	0.09668	0.09034	0.08241	0.1046	0.084	0.07449	0.07766	0.07291	0.08241	0.08241	0.08875	0.07608	0.05864	0.06974	0.07291	0.06657	0.06815	0.05864	0.06657	0.05864	0.06657	0.07925	0.06815	0.0634	0.06181	0.05389	0.06023	0.07449	0.0412	0.05547
1433.87	0.16324	0.17275	0.16166	0.16166	0.17592	0.13472	0.14423	0.13947	0.12203	0.12045	0.12203	0.10302	0.10935	0.10302	0.09351	0.10302	0.11411	0.11569	0.08875	0.06815	0.09509	0.09509	0.07608	0.06023	0.07925	0.06023	0.06181	0.05547	0.0634	0.07449	0.07925	0.0634	0.05547	0.05547	0.06657	0.07449	0.05864	0.06657	0.07925	0.08083	0.05389	0.05072	0.06181	0.0428	0.04597	0.05389	0.04438	0.04597	0.04438
1435.55	0.20286	0.17117	0.16166	0.16641	0.1474	0.15215	0.13947	0.11886	0.11886	0.11728	0.1252	0.11569	0.11886	0.10935	0.09826	0.12363	0.09034	0.09509	0.08083	0.09351	0.084	0.08083	0.06657	0.06815	0.09034	0.08241	0.07766	0.0634	0.06815	0.07291	0.06815	0.08083	0.07766	0.06657	0.06498	0.07449	0.06815	0.06181	0.05389	0.08241	0.07766	0.05389	0.05706	0.07291	0.06023	0.06815	0.05072	0.05231	0.06023
1437.22	0.16641	0.18701	0.17117	0.13947	0.1474	0.14264	0.1363	0.11569	0.1046	0.13155	0.1252	0.09668	0.1046	0.09034	0.09351	0.11252	0.09985	0.09351	0.09034	0.07608	0.1046	0.09668	0.09668	0.09826	0.07766	0.06974	0.07608	0.07766	0.06815	0.09034	0.05072	0.07132	0.06657	0.0634	0.09034	0.07608	0.04914	0.05864	0.07925	0.08717	0.04597	0.07132	0.06181	0.07291	0.06974	0.06023	0.0634	0.0412	0.05547
1438.89	0.19018	0.19018	0.17434	0.14423	0.168	0.14423	0.13155	0.10302	0.10777	0.084	0.09826	0.08241	0.09826	0.10302	0.09668	0.09668	0.09826	0.09351	0.08558	0.08083	0.09192	0.07766	0.08241	0.07608	0.06498	0.07608	0.07132	0.06181	0.07449	0.07449	0.05864	0.06657	0.06023	0.06023	0.06815	0.05389	0.04438	0.06498	0.07132	0.08717	0.07291	0.0634	0.03169	0.06181	0.0412	0.04755	0.06023	0.03645	0.05547
1440.56	0.19018	0.15374	0.13789	0.16007	0.16007	0.1252	0.10618	0.11411	0.11569	0.10618	0.09509	0.09509	0.12363	0.09985	0.08083	0.09668	0.10935	0.09509	0.09985	0.06974	0.06815	0.09034	0.05547	0.07766	0.07132	0.07132	0.06815	0.05072	0.07132	0.07291	0.08875	0.05072	0.08083	0.05864	0.05072	0.06023	0.05864	0.0634	0.0634	0.06657	0.07449	0.05547	0.07132	0.05231	0.05706	0.05706	0.0634	0.05072	0.05072
1442.24	0.17592	0.15215	0.14898	0.14264	0.15057	0.13155	0.1252	0.09668	0.09826	0.11252	0.10777	0.1046	0.08241	0.10935	0.10618	0.084	0.08558	0.08241	0.07449	0.06657	0.07449	0.07449	0.06657	0.06657	0.07608	0.06657	0.06974	0.05864	0.06815	0.04597	0.04755	0.06657	0.0634	0.06023	0.03803	0.05706	0.03803	0.05072	0.04438	0.04438	0.05072	0.06657	0.04755	0.03011	0.04755	0.05072	0.05231	0.0412	0.03645
1443.91	0.17751	0.16166	0.15215	0.13313	0.12997	0.13155	0.11411	0.12997	0.1046	0.10143	0.09668	0.09826	0.08717	0.08717	0.09668	0.09351	0.07608	0.06657	0.07449	0.07291	0.09826	0.06974	0.07291	0.0634	0.07132	0.05389	0.07291	0.084	0.07449	0.05706	0.03963	0.03645	0.04597	0.05072	0.03803	0.03803	0.04755	0.06023	0.05231	0.0634	0.06023	0.05547	0.04914	0.04438	0.05706	0.0412	0.03803	0.02852	0.03803
1445.58	0.15215	0.15691	0.16641	0.15374	0.14264	0.13155	0.12838	0.11094	0.10935	0.11728	0.1252	0.09509	0.1046	0.08241	0.08083	0.07766	0.07766	0.08241	0.06815	0.07132	0.05706	0.07132	0.06023	0.06815	0.07925	0.0634	0.08875	0.06657	0.04914	0.06498	0.05231	0.0428	0.04914	0.04755	0.04914	0.04597	0.0634	0.05231	0.06657	0.04755	0.05706	0.05072	0.05389	0.05231	0.0428	0.05072	0.03169	0.02377	0.01902
1447.25	0.168	0.16166	0.1268	0.13472	0.13472	0.12997	0.1268	0.10143	0.084	0.10143	0.08717	0.11411	0.07766	0.08558	0.07766	0.08717	0.09509	0.08241	0.06498	0.05864	0.07449	0.07132	0.04597	0.0634	0.05072	0.05706	0.07132	0.05547	0.06023	0.05389	0.07449	0.05864	0.05706	0.07291	0.04438	0.05706	0.05547	0.0412	0.02377	0.0428	0.04755	0.04597	0.0428	0.04438	0.03803	0.04597	0.03328	0.03963	0.03486
1448.92	0.15691	0.15691	0.13947	0.13947	0.15374	0.11569	0.11569	0.10302	0.10302	0.10618	0.08717	0.084	0.09351	0.08558	0.09192	0.12045	0.07766	0.07608	0.07132	0.06815	0.07291	0.06657	0.06181	0.06181	0.05231	0.06657	0.07291	0.04914	0.04597	0.04438	0.0412	0.05389	0.04438	0.03963	0.05072	0.05864	0.0428	0.02694	0.02852	0.05389	0.07608	0.05547	0.03963	0.0428	0.04755	0.06181	0.04755	0.03963	0.02377
1450.59	0.1363	0.16166	0.16007	0.1363	0.13789	0.13472	0.1268	0.10143	0.08241	0.08083	0.07925	0.07132	0.08241	0.06974	0.07291	0.09351	0.07925	0.09034	0.06498	0.08083	0.09351	0.05231	0.06815	0.04914	0.05389	0.05072	0.06815	0.06498	0.05231	0.05389	0.0428	0.03486	0.03645	0.04597	0.06023	0.03486	0.03169	0.04438	0.04914	0.03328	0.04755	0.05072	0.03963	0.04597	0.0412	0.05072	0.04597	0.03645	0.03963
1452.26	0.14898	0.15057	0.14423	0.13155	0.13472	0.12203	0.10935	0.10618	0.10618	0.1046	0.07766	0.08875	0.08241	0.08083	0.08083	0.08875	0.08717	0.08558	0.08241	0.09034	0.07925	0.0634	0.06181	0.06815	0.05072	0.06815	0.06498	0.05706	0.05864	0.05072	0.05864	0.0428	0.05706	0.04914	0.05231	0.03645	0.04755	0.05389	0.04597	0.05864	0.03645	0.04597	0.03328	0.04438	0.0412	0.02536	0.03328	0.03803	0.0412
1453.93	0.15215	0.14581	0.14581	0.13313	0.15374	0.16007	0.12363	0.10302	0.09509	0.09668	0.09351	0.06815	0.08558	0.09192	0.08875	0.07925	0.08717	0.06815	0.05864	0.07925	0.07132	0.04755	0.07449	0.06657	0.08558	0.06023	0.05706	0.03803	0.04597	0.03963	0.05547	0.05389	0.04755	0.05547	0.05072	0.02852	0.06974	0.0412	0.0428	0.0428	0.05231	0.03963	0.03803	0.03486	0.04755	0.04755	0.04438	0.04755	0.03328
1455.59	0.16166	0.16166	0.15215	0.15691	0.12363	0.11411	0.10935	0.10302	0.10143	0.10143	0.11252	0.09668	0.11411	0.07449	0.06657	0.08241	0.07132	0.06815	0.05706	0.07132	0.06023	0.05864	0.07925	0.06023	0.06181	0.03963	0.05072	0.05389	0.0634	0.05072	0.07291	0.05547	0.03803	0.0428	0.0412	0.03011	0.03011	0.03803	0.03963	0.05231	0.02377	0.0412	0.03963	0.03328	0.03011	0.03486	0.05231	0.0428	0.0428
1457.26	0.18226	0.16324	0.16958	0.16641	0.14423	0.1268	0.11252	0.09668	0.08717	0.11569	0.07925	0.10302	0.09351	0.09985	0.08875	0.10143	0.084	0.06815	0.06498	0.04597	0.0634	0.08241	0.07608	0.07608	0.06815	0.07766	0.05706	0.05706	0.05547	0.04755	0.03963	0.05547	0.05547	0.05864	0.04914	0.05547	0.03486	0.02852	0.03328	0.03328	0.06023	0.04914	0.04597	0.03486	0.03645	0.05072	0.04597	0.06023	0.0428
1458.93	0.15057	0.15691	0.13947	0.12997	0.1363	0.11886	0.12363	0.09985	0.10618	0.10302	0.1046	0.10618	0.09826	0.10777	0.09509	0.08241	0.07608	0.04597	0.07608	0.05864	0.07291	0.04597	0.07291	0.05547	0.05864	0.06657	0.05706	0.0634	0.08083	0.05706	0.05706	0.05706	0.06181	0.04438	0.04438	0.03328	0.02219	0.0634	0.05547	0.06974	0.05231	0.04438	0.04755	0.01585	0.0428	0.06657	0.05706	0.04597	0.0428
1460.6	0.15374	0.14898	0.17434	0.14423	0.11886	0.14423	0.12045	0.10935	0.09985	0.09826	0.11411	0.08558	0.11886	0.11886	0.1046	0.08083	0.08241	0.09668	0.09668	0.07608	0.07132	0.0634	0.08083	0.05231	0.05864	0.05389	0.07291	0.07608	0.07766	0.06023	0.05706	0.05547	0.09034	0.04597	0.05706	0.03963	0.03963	0.04755	0.04914	0.05547	0.04438	0.04597	0.04914	0.03486	0.04755	0.06498	0.06498	0.06181	0.05389
1462.26	0.15849	0.16007	0.16007	0.15215	0.15691	0.13155	0.11252	0.10302	0.10935	0.11252	0.12838	0.12203	0.10618	0.11411	0.11094	0.10143	0.10618	0.084	0.06974	0.06974	0.08083	0.08875	0.07449	0.06023	0.07132	0.07449	0.06181	0.07132	0.06815	0.06498	0.06023	0.06815	0.05547	0.06657	0.06657	0.06974	0.05547	0.06974	0.0428	0.05547	0.07449	0.03645	0.05547	0.05864	0.06023	0.05389	0.03963	0.0428	0.0634
1463.93	0.16958	0.18385	0.19811	0.14898	0.16958	0.15057	0.13789	0.12045	0.15057	0.11411	0.11728	0.10777	0.11886	0.11094	0.10143	0.11094	0.10302	0.09351	0.09192	0.09034	0.10302	0.084	0.07925	0.07766	0.07925	0.09192	0.08717	0.07449	0.07449	0.08558	0.0634	0.04914	0.05072	0.07132	0.06023	0.05547	0.07291	0.07925	0.05864	0.084	0.07132	0.06498	0.06974	0.06657	0.05389	0.0634	0.04914	0.07608	0.05072
1465.59	0.20603	0.16641	0.19018	0.17275	0.16007	0.15849	0.14423	0.14898	0.1474	0.11886	0.1252	0.13947	0.13313	0.13472	0.14581	0.12838	0.11094	0.13155	0.11252	0.09826	0.09985	0.09826	0.09509	0.084	0.08875	0.09034	0.09034	0.09509	0.07291	0.10143	0.06974	0.07291	0.06974	0.08558	0.09034	0.09034	0.05706	0.07766	0.08717	0.07132	0.09034	0.06815	0.06657	0.05231	0.06498	0.08083	0.06023	0.05706	0.04755
1467.26	0.19335	0.22347	0.18543	0.17751	0.18385	0.16483	0.12203	0.15215	0.14106	0.13789	0.15215	0.13155	0.12045	0.11094	0.12045	0.11252	0.1046	0.1268	0.10935	0.10302	0.10935	0.09826	0.07925	0.1046	0.08717	0.06974	0.08875	0.09034	0.07925	0.08875	0.08558	0.07766	0.09192	0.08875	0.07766	0.07766	0.06974	0.08083	0.07449	0.07449	0.08875	0.08717	0.06657	0.07291	0.084	0.09192	0.084	0.06815	0.09351
1468.92	0.19969	0.19652	0.17117	0.2092	0.18543	0.16166	0.13472	0.1252	0.13947	0.12997	0.12838	0.10143	0.09668	0.10143	0.09826	0.10302	0.10302	0.10302	0.09826	0.09034	0.084	0.10302	0.084	0.07925	0.07132	0.08717	0.08083	0.07766	0.06974	0.08717	0.06974	0.05864	0.08875	0.08241	0.05547	0.05231	0.06498	0.06974	0.08241	0.06498	0.07449	0.06181	0.07291	0.05547	0.07132	0.08558	0.06498	0.07132	0.05547
1470.59	0.17909	0.17275	0.20445	0.18068	0.1474	0.14264	0.15849	0.11252	0.10618	0.12363	0.14264	0.12045	0.09351	0.10618	0.1268	0.12203	0.09826	0.08717	0.07608	0.07291	0.09192	0.05864	0.07449	0.07925	0.09034	0.07132	0.07291	0.07766	0.06815	0.07291	0.0634	0.06974	0.05706	0.0428	0.06974	0.06181	0.07291	0.06974	0.05231	0.07291	0.06023	0.05706	0.05547	0.05072	0.06181	0.05547	0.05072	0.04438	0.04597
1472.25	0.18385	0.16483	0.15691	0.14581	0.1474	0.16641	0.13472	0.1363	0.11569	0.11728	0.11252	0.08083	0.09351	0.09985	0.07925	0.10618	0.08558	0.07766	0.084	0.06815	0.09509	0.07449	0.05389	0.06815	0.09351	0.07608	0.09192	0.05706	0.05706	0.06181	0.0428	0.04438	0.05072	0.06974	0.06974	0.03803	0.04438	0.06498	0.05072	0.06498	0.08083	0.05072	0.05864	0.04755	0.06974	0.05231	0.05231	0.05864	0.0428
1473.91	0.16483	0.17434	0.1474	0.14581	0.13789	0.11569	0.1252	0.10935	0.13155	0.10777	0.084	0.09351	0.09034	0.09192	0.09351	0.09985	0.08717	0.07132	0.08083	0.07291	0.06023	0.06181	0.06181	0.06498	0.08558	0.08083	0.07608	0.06181	0.05389	0.04914	0.0634	0.06657	0.0412	0.05864	0.06498	0.04597	0.05706	0.05864	0.06657	0.06974	0.04438	0.04914	0.03803	0.03169	0.03486	0.05547	0.05072	0.04597	0.02852
1475.58	0.16483	0.17751	0.15691	0.15057	0.14898	0.13313	0.10618	0.09509	0.08717	0.11569	0.08241	0.10935	0.09668	0.09985	0.07766	0.07608	0.0634	0.07291	0.084	0.06657	0.08558	0.08083	0.08241	0.07766	0.07925	0.0412	0.05389	0.07132	0.07291	0.06498	0.03803	0.05072	0.05389	0.04755	0.05072	0.04914	0.03963	0.04597	0.0412	0.05706	0.04755	0.0412	0.05072	0.03011	0.04755	0.05706	0.05231	0.02852	0.03963
1477.24	0.18701	0.13472	0.14264	0.14423	0.12045	0.10143	0.09985	0.08717	0.10618	0.11728	0.10302	0.08875	0.09351	0.09351	0.07608	0.084	0.08717	0.09192	0.07766	0.05547	0.06498	0.06498	0.06974	0.05231	0.06181	0.06023	0.04438	0.06815	0.05864	0.05389	0.05706	0.06023	0.04914	0.05231	0.05231	0.05706	0.0412	0.04914	0.06023	0.05706	0.02852	0.03803	0.04597	0.03328	0.03963	0.0412	0.04438	0.03486	0.03486
1478.9	0.15374	0.15057	0.15215	0.16007	0.13789	0.10935	0.11569	0.10302	0.09668	0.10143	0.09192	0.084	0.09826	0.09826	0.09668	0.08083	0.084	0.06181	0.07291	0.07766	0.06498	0.06023	0.05072	0.07608	0.07449	0.05389	0.05389	0.07291	0.06657	0.03486	0.04914	0.05547	0.05389	0.02536	0.04438	0.0412	0.04597	0.04914	0.05072	0.0634	0.03169	0.05389	0.04597	0.03963	0.04597	0.03011	0.04914	0.03645	0.04597
1480.56	0.16958	0.14423	0.1363	0.15057	0.13947	0.11886	0.11886	0.08558	0.10935	0.1268	0.08875	0.07449	0.07291	0.09509	0.08875	0.07291	0.07925	0.05231	0.06023	0.05231	0.05706	0.05864	0.06815	0.05864	0.05072	0.05547	0.07449	0.06815	0.05389	0.06974	0.08241	0.06974	0.05706	0.06023	0.05864	0.02694	0.03486	0.05389	0.05706	0.06657	0.0428	0.0428	0.05231	0.0428	0.03963	0.04597	0.03486	0.05072	0.02377
1482.23	0.19018	0.16483	0.16007	0.12997	0.11569	0.12045	0.12363	0.10618	0.09668	0.10618	0.11252	0.09668	0.07925	0.08875	0.08717	0.08083	0.06974	0.06023	0.07449	0.06498	0.07608	0.07608	0.08241	0.07925	0.07608	0.06657	0.08083	0.0428	0.04597	0.05547	0.06974	0.0428	0.05072	0.03486	0.05231	0.04914	0.05072	0.03803	0.04438	0.04597	0.05547	0.04597	0.02536	0.03803	0.05547	0.06181	0.05389	0.05072	0.03803
1483.89	0.16166	0.168	0.16324	0.13789	0.13789	0.12363	0.12838	0.13155	0.11886	0.10777	0.1046	0.09034	0.08717	0.07608	0.06815	0.07291	0.09509	0.05231	0.06181	0.06657	0.07925	0.07608	0.06498	0.05706	0.05864	0.04438	0.06498	0.05231	0.0412	0.03963	0.05864	0.0412	0.06023	0.05072	0.02852	0.05389	0.05072	0.0428	0.03645	0.0428	0.05389	0.05389	0.03328	0.02377	0.04438	0.04755	0.03328	0.04597	0.05864
1485.55	0.17275	0.15215	0.168	0.13789	0.12997	0.12997	0.13313	0.11728	0.12363	0.10302	0.10143	0.09192	0.084	0.08241	0.09192	0.08717	0.05706	0.07925	0.06815	0.07925	0.06181	0.07766	0.06498	0.05072	0.06974	0.07766	0.05072	0.06023	0.05072	0.05389	0.05864	0.04597	0.06181	0.05231	0.06657	0.05547	0.05864	0.07766	0.04438	0.04755	0.06023	0.05231	0.06815	0.05389	0.05547	0.06181	0.05072	0.04597	0.04755
1487.21	0.17751	0.17434	0.15532	0.14581	0.12997	0.15215	0.12203	0.10618	0.09826	0.11094	0.08717	0.09351	0.084	0.084	0.09034	0.07608	0.09192	0.06181	0.06181	0.08083	0.06815	0.05864	0.06498	0.07132	0.05864	0.0634	0.07449	0.05864	0.07291	0.06974	0.05706	0.04914	0.06023	0.03963	0.03963	0.04438	0.03645	0.04914	0.04755	0.02536	0.05231	0.05547	0.04438	0.03486	0.05231	0.05547	0.03169	0.05072	0.05389
1488.87	0.16007	0.16007	0.16324	0.15215	0.14264	0.14106	0.12203	0.08558	0.10143	0.08558	0.1046	0.08083	0.08558	0.07766	0.07132	0.07291	0.07132	0.05231	0.06657	0.09034	0.06181	0.05547	0.0634	0.06023	0.05072	0.05706	0.06023	0.04755	0.0634	0.03328	0.04438	0.05706	0.05389	0.06657	0.0634	0.05706	0.05231	0.0412	0.03803	0.07291	0.05072	0.0412	0.04597	0.05864	0.05706	0.04914	0.06023	0.03328	0.02536
1490.53	0.16958	0.15532	0.15691	0.12045	0.12838	0.14264	0.11411	0.10777	0.10777	0.1046	0.08241	0.09826	0.08875	0.09826	0.08558	0.06023	0.08717	0.09034	0.08875	0.06815	0.07291	0.06815	0.05072	0.0634	0.05231	0.06815	0.0634	0.06498	0.04597	0.06974	0.0428	0.05547	0.05231	0.05389	0.06023	0.04755	0.04914	0.05864	0.04914	0.05706	0.04438	0.04755	0.03803	0.04914	0.05231	0.05072	0.05072	0.05231	0.04597
1492.18	0.17275	0.15057	0.15532	0.15691	0.16324	0.1363	0.10143	0.08717	0.09351	0.10935	0.09192	0.09985	0.08083	0.08241	0.08717	0.06181	0.10935	0.08717	0.07608	0.07766	0.06815	0.04914	0.06181	0.06657	0.03963	0.07132	0.09034	0.05389	0.06181	0.03011	0.04755	0.04755	0.05706	0.05706	0.03486	0.03963	0.02377	0.0412	0.03963	0.03645	0.04914	0.05706	0.04597	0.05547	0.05389	0.04438	0.04914	0.02852	0.02852
1493.84	0.13789	0.15849	0.16483	0.1363	0.13947	0.12838	0.11728	0.08241	0.1046	0.11252	0.09509	0.084	0.09034	0.084	0.07291	0.07449	0.08717	0.07925	0.05547	0.05864	0.05072	0.04438	0.05547	0.05706	0.04755	0.04438	0.03963	0.06815	0.03963	0.05389	0.0634	0.05547	0.02852	0.04597	0.05389	0.03803	0.03803	0.05547	0.05231	0.04755	0.07608	0.03169	0.05072	0.0412	0.03803	0.03011	0.04597	0.03803	0.04597
1495.5	0.16641	0.16483	0.16958	0.14423	0.11886	0.1046	0.10618	0.09192	0.08875	0.10143	0.09351	0.084	0.09034	0.06498	0.084	0.08558	0.09668	0.07132	0.05864	0.06974	0.08241	0.07291	0.05231	0.07608	0.06815	0.04755	0.04914	0.05072	0.06023	0.04755	0.03803	0.06498	0.0412	0.03803	0.0412	0.04438	0.05072	0.05547	0.04914	0.03169	0.04438	0.0412	0.04438	0.03486	0.03486	0.04438	0.03328	0.03169	0.04914
1497.16	0.16641	0.14898	0.15849	0.13947	0.1474	0.1252	0.10777	0.10302	0.10143	0.09826	0.09668	0.07132	0.08241	0.07132	0.06657	0.06974	0.07608	0.06815	0.07608	0.0634	0.05864	0.05072	0.06498	0.07766	0.05547	0.05706	0.03963	0.05389	0.03803	0.07132	0.03645	0.04755	0.04914	0.04755	0.03328	0.04755	0.0412	0.02219	0.0412	0.03963	0.05547	0.05706	0.04755	0.05072	0.0428	0.03011	0.02852	0.02852	0.02694
1498.82	0.18385	0.16166	0.15374	0.1363	0.1252	0.13155	0.10935	0.12045	0.10143	0.1046	0.08717	0.09034	0.07766	0.06974	0.09192	0.07132	0.07925	0.07132	0.08717	0.06974	0.06815	0.08241	0.06815	0.06657	0.06498	0.06181	0.04755	0.05864	0.05547	0.05706	0.05547	0.05864	0.04438	0.05547	0.05389	0.03803	0.03486	0.05231	0.06181	0.07608	0.06023	0.05072	0.03803	0.03169	0.01585	0.02694	0.0412	0.03963	0.03011
1500.47	0.1886	0.17909	0.17434	0.15215	0.15057	0.11886	0.10777	0.10935	0.07925	0.11886	0.09509	0.07925	0.07925	0.07608	0.07766	0.07608	0.07291	0.07132	0.07608	0.07291	0.06974	0.06815	0.07291	0.05389	0.04755	0.04914	0.06498	0.06023	0.06181	0.05072	0.0206	0.03169	0.04438	0.04755	0.04438	0.03169	0.03645	0.05706	0.04597	0.03803	0.04914	0.05231	0.02852	0.03803	0.03645	0.02377	0.03169	0.0428	0.03645
1502.13	0.19335	0.14264	0.16641	0.14581	0.13789	0.13472	0.11569	0.11886	0.10302	0.09826	0.08717	0.09668	0.08875	0.08083	0.07449	0.09192	0.08241	0.08558	0.07925	0.04755	0.07449	0.06023	0.05072	0.06657	0.04914	0.0412	0.05231	0.0634	0.06815	0.0428	0.04438	0.05864	0.05547	0.03803	0.03328	0.0412	0.03645	0.05706	0.02536	0.03645	0.05864	0.05231	0.05231	0.03963	0.03645	0.03011	0.04597	0.01743	0.03328
1503.78	0.17275	0.1474	0.15215	0.16166	0.12363	0.12838	0.09985	0.12045	0.11094	0.09826	0.08241	0.07449	0.08717	0.09509	0.08558	0.11252	0.07925	0.05864	0.06181	0.05389	0.06657	0.07291	0.04755	0.05706	0.03803	0.04914	0.05706	0.05864	0.08083	0.05547	0.0634	0.04438	0.0428	0.0634	0.03328	0.03963	0.02377	0.03963	0.03803	0.03486	0.03963	0.05547	0.02694	0.03963	0.05547	0.06181	0.03803	0.03645	0.03486
1505.44	0.16324	0.15057	0.15691	0.15374	0.13155	0.12997	0.11569	0.10935	0.10618	0.09192	0.09192	0.07608	0.11252	0.08717	0.07291	0.06974	0.07132	0.0634	0.08083	0.06181	0.04597	0.0634	0.07291	0.06815	0.06498	0.06815	0.05547	0.06023	0.05231	0.05706	0.03169	0.05706	0.05072	0.01902	0.0412	0.05072	0.04438	0.0428	0.03803	0.03486	0.04914	0.03486	0.02852	0.03963	0.0428	0.03803	0.04914	0.05231	0.02852
1507.09	0.17117	0.1886	0.16007	0.14423	0.14106	0.13313	0.1268	0.08241	0.09351	0.11569	0.10143	0.11094	0.07766	0.07766	0.09668	0.08083	0.07132	0.08558	0.07608	0.07449	0.07608	0.07925	0.0634	0.07132	0.05231	0.05864	0.05231	0.06815	0.05389	0.04914	0.04755	0.03963	0.05231	0.03963	0.03328	0.0428	0.03803	0.06023	0.04755	0.0412	0.0428	0.03486	0.03645	0.0412	0.0412	0.04914	0.0428	0.02377	0.04914
1508.75	0.168	0.14106	0.13313	0.14423	0.13789	0.1046	0.09985	0.12363	0.09826	0.11252	0.10302	0.10302	0.08875	0.10618	0.07766	0.08558	0.06498	0.06657	0.05231	0.03963	0.03963	0.05706	0.06815	0.05389	0.05389	0.04597	0.05864	0.03963	0.03803	0.03486	0.06657	0.03011	0.04438	0.04438	0.0412	0.02694	0.02536	0.03963	0.03803	0.06023	0.05072	0.02377	0.01902	0.03486	0.03803	0.05072	0.05706	0.0412	0.03169
1510.4	0.17751	0.16324	0.14581	0.13472	0.12363	0.11411	0.11728	0.09826	0.09668	0.09351	0.10143	0.10618	0.0634	0.07766	0.084	0.06815	0.05864	0.06657	0.05231	0.06815	0.05231	0.05547	0.0634	0.05231	0.06815	0.0428	0.05864	0.06181	0.05072	0.05072	0.05231	0.05072	0.05072	0.05547	0.04914	0.04755	0.03963	0.0428	0.02219	0.04755	0.05231	0.0428	0.0412	0.01585	0.03963	0.02852	0.02694	0.02852	0.03645
1512.06	0.17592	0.15691	0.17117	0.14581	0.13313	0.10618	0.1046	0.12045	0.09826	0.09826	0.08558	0.084	0.07766	0.09192	0.07766	0.10143	0.06657	0.08875	0.06657	0.08241	0.0634	0.06657	0.05547	0.05706	0.05389	0.06815	0.05706	0.05547	0.06657	0.05864	0.05864	0.04914	0.04914	0.02694	0.0428	0.04597	0.04755	0.03328	0.04914	0.03169	0.05231	0.04438	0.05231	0.03486	0.03803	0.05389	0.05231	0.04755	0.04438
1513.71	0.17117	0.17117	0.16007	0.14423	0.13789	0.12203	0.11252	0.10302	0.10302	0.11411	0.09351	0.08083	0.07291	0.0634	0.07766	0.08717	0.05864	0.07449	0.05547	0.06023	0.05389	0.06181	0.0412	0.0428	0.05547	0.0412	0.05072	0.03486	0.05072	0.06023	0.05389	0.05706	0.05706	0.04755	0.04438	0.05389	0.04597	0.0412	0.02536	0.04755	0.04597	0.03169	0.03645	0.03169	0.03328	0.05389	0.05547	0.02694	0.03645
1515.36	0.16483	0.17117	0.15849	0.15374	0.1474	0.12045	0.1268	0.09509	0.10935	0.07608	0.09034	0.084	0.09192	0.09192	0.07608	0.07449	0.0634	0.05072	0.05389	0.06974	0.0428	0.06181	0.06023	0.05389	0.05864	0.05864	0.0412	0.06181	0.04914	0.05706	0.05072	0.06498	0.03803	0.04597	0.03486	0.02852	0.0412	0.05389	0.02536	0.03803	0.0428	0.03963	0.03169	0.03328	0.04597	0.0206	0.03963	0.05072	0.03169
1517.01	0.18701	0.17434	0.14898	0.15374	0.12363	0.12838	0.11569	0.07766	0.09826	0.09826	0.09668	0.09826	0.08558	0.08875	0.08875	0.08241	0.07449	0.06815	0.05389	0.04914	0.05072	0.0428	0.05389	0.05547	0.05864	0.04755	0.06181	0.03645	0.03963	0.06657	0.03803	0.05231	0.03328	0.03328	0.03645	0.04438	0.05231	0.05072	0.0428	0.04755	0.0412	0.01902	0.02536	0.03803	0.03486	0.05706	0.03011	0.03169	0.03486
1518.67	0.17434	0.168	0.12997	0.13472	0.12363	0.12203	0.09826	0.07449	0.08558	0.08558	0.06815	0.07925	0.08875	0.07925	0.084	0.09826	0.07449	0.0634	0.06023	0.04914	0.04597	0.06023	0.05547	0.0634	0.0412	0.04755	0.04914	0.04438	0.04597	0.02377	0.04755	0.02694	0.04755	0.04914	0.03645	0.02852	0.03963	0.02377	0.03011	0.04755	0.03803	0.04914	0.04597	0.03011	0.05389	0.04597	0.0206	0.03011	0.03169
1520.32	0.15215	0.15215	0.13472	0.1252	0.1252	0.11886	0.11886	0.10302	0.07925	0.10302	0.09192	0.08717	0.09351	0.06815	0.08241	0.09985	0.07766	0.05864	0.07449	0.06815	0.06498	0.05231	0.0412	0.04438	0.05547	0.06023	0.05864	0.03803	0.02694	0.04914	0.01743	0.03803	0.05547	0.03486	0.02852	0.05389	0.05231	0.04438	0.0428	0.03963	0.04438	0.04914	0.03645	0.03486	0.02536	0.03645	0.0428	0.02377	0.03011
1521.97	0.16324	0.15057	0.1363	0.12997	0.1363	0.13472	0.11886	0.09192	0.08875	0.08083	0.11094	0.09509	0.07449	0.06815	0.07925	0.07925	0.08558	0.06498	0.06181	0.07608	0.05547	0.05547	0.08083	0.06023	0.06815	0.06023	0.06023	0.06974	0.06181	0.06023	0.05547	0.0412	0.04597	0.03169	0.0428	0.04597	0.03011	0.04597	0.0412	0.03169	0.03486	0.05389	0.0428	0.02536	0.02852	0.04755	0.03645	0.0206	0.01743
1523.62	0.16958	0.15532	0.16007	0.13947	0.12997	0.12363	0.08875	0.08558	0.09668	0.06023	0.08241	0.09351	0.09034	0.07608	0.08717	0.09826	0.09668	0.084	0.06974	0.05547	0.06181	0.06974	0.05389	0.0634	0.0412	0.0412	0.0412	0.04914	0.04438	0.04438	0.04755	0.04597	0.0412	0.03328	0.03169	0.03011	0.03011	0.05389	0.03963	0.04597	0.0412	0.03328	0.03803	0.03011	0.01902	0.05706	0.04914	0.02536	0.05864
1525.27	0.14423	0.16324	0.15691	0.13472	0.12203	0.11569	0.11886	0.10143	0.09668	0.084	0.09509	0.09985	0.0634	0.07132	0.07132	0.07925	0.07608	0.07925	0.084	0.07291	0.0634	0.06657	0.05864	0.06498	0.0428	0.03803	0.05231	0.04597	0.05231	0.05072	0.03328	0.03486	0.02694	0.03803	0.03486	0.05231	0.0428	0.04438	0.03645	0.04914	0.03963	0.05547	0.03645	0.03486	0.03169	0.04755	0.0428	0.03328	0.05072
1526.92	0.17592	0.15374	0.16324	0.14106	0.1474	0.14581	0.09826	0.10143	0.10302	0.09826	0.07766	0.09826	0.09985	0.10143	0.06974	0.06974	0.08558	0.06815	0.05864	0.07766	0.05706	0.06023	0.08241	0.07291	0.04914	0.04914	0.05547	0.04914	0.0428	0.05231	0.06181	0.03011	0.05231	0.06657	0.0428	0.05072	0.03328	0.05072	0.05389	0.05389	0.03645	0.0428	0.02377	0.02852	0.03328	0.03169	0.0412	0.0412	0.04438
1528.57	0.16958	0.15532	0.12838	0.12997	0.12045	0.12838	0.1252	0.09351	0.09668	0.08558	0.09034	0.09034	0.10935	0.08717	0.07291	0.08875	0.08717	0.07766	0.0634	0.07925	0.0634	0.06498	0.07608	0.05864	0.06023	0.0634	0.07132	0.0634	0.05072	0.03963	0.03963	0.06023	0.03011	0.03963	0.03963	0.05547	0.03803	0.03011	0.03645	0.0412	0.05547	0.05231	0.04438	0.03011	0.05231	0.04755	0.05231	0.02377	0.03803
1530.22	0.18226	0.15374	0.13472	0.14581	0.1268	0.12997	0.12045	0.09826	0.09826	0.08241	0.10777	0.10143	0.08717	0.09351	0.07132	0.07608	0.07291	0.05864	0.06815	0.0634	0.06181	0.07766	0.07449	0.07766	0.06498	0.05706	0.05864	0.03645	0.04755	0.05072	0.0428	0.04914	0.03011	0.06023	0.03486	0.04914	0.02852	0.03803	0.02694	0.06181	0.05072	0.04597	0.05231	0.05864	0.04755	0.05389	0.05231	0.05072	0.0412
1531.87	0.17909	0.16324	0.15532	0.13472	0.12838	0.14581	0.10618	0.09668	0.11094	0.08558	0.10143	0.07925	0.10143	0.07925	0.09192	0.08717	0.084	0.07449	0.07132	0.06974	0.07449	0.06498	0.08717	0.06023	0.07132	0.05072	0.06657	0.07608	0.06181	0.04438	0.06181	0.03963	0.04914	0.04438	0.06815	0.06023	0.04597	0.03803	0.04914	0.05706	0.04438	0.06657	0.03011	0.01743	0.03486	0.05072	0.03011	0.04597	0.05547
1533.52	0.16483	0.14898	0.14898	0.14106	0.14898	0.13313	0.1252	0.10302	0.10302	0.10143	0.06498	0.11094	0.09985	0.08241	0.08558	0.07766	0.08717	0.07449	0.06657	0.08083	0.05072	0.05231	0.06974	0.07291	0.06974	0.0634	0.04755	0.05864	0.06181	0.05072	0.05072	0.05389	0.05389	0.04597	0.05706	0.05072	0.03486	0.03803	0.04914	0.05389	0.04438	0.03963	0.03486	0.06181	0.05864	0.04755	0.04914	0.05072	0.0412
1535.16	0.15849	0.1474	0.14581	0.13947	0.15374	0.12363	0.12203	0.10618	0.10777	0.09826	0.09192	0.09192	0.09192	0.09034	0.09509	0.09985	0.09509	0.07132	0.07449	0.06181	0.06023	0.06657	0.03963	0.05706	0.06498	0.06974	0.06815	0.05706	0.03011	0.05389	0.06023	0.04914	0.04755	0.04755	0.04755	0.04597	0.03011	0.05547	0.01743	0.06023	0.05706	0.0412	0.02536	0.03486	0.04438	0.04755	0.04755	0.03169	0.02694
1536.81	0.15691	0.15532	0.14423	0.14106	0.15057	0.15215	0.11569	0.10777	0.09192	0.11411	0.09509	0.09985	0.09668	0.09351	0.08717	0.1046	0.07766	0.084	0.0634	0.08083	0.07925	0.06181	0.0428	0.07132	0.06815	0.05389	0.05706	0.05706	0.05864	0.05864	0.05547	0.06023	0.02852	0.0428	0.03803	0.05231	0.0634	0.06181	0.03645	0.03645	0.05231	0.05389	0.04914	0.05547	0.03803	0.04914	0.0412	0.03963	0.03328
1538.46	0.17434	0.14581	0.15691	0.15849	0.13472	0.1363	0.12363	0.11094	0.11252	0.09351	0.10143	0.08241	0.06657	0.10777	0.05547	0.07291	0.09034	0.06498	0.0634	0.05706	0.06657	0.05231	0.05547	0.07449	0.04597	0.07132	0.05389	0.05072	0.0428	0.06974	0.03011	0.04438	0.05547	0.06181	0.05389	0.05864	0.05864	0.05706	0.04914	0.05072	0.06023	0.04438	0.02536	0.03803	0.04438	0.02694	0.05547	0.04755	0.05389
1540.1	0.17434	0.168	0.17275	0.13313	0.12203	0.12838	0.11886	0.11886	0.11886	0.11411	0.09509	0.08558	0.08083	0.0634	0.07449	0.07449	0.07766	0.08241	0.08241	0.05389	0.07449	0.07449	0.0634	0.06974	0.07925	0.06181	0.08241	0.04914	0.04914	0.06023	0.04755	0.05547	0.06181	0.06181	0.04914	0.06657	0.05547	0.06657	0.07766	0.08241	0.06023	0.04914	0.04914	0.03803	0.04438	0.04755	0.03645	0.05231	0.03803
1541.75	0.17751	0.15057	0.16641	0.15215	0.12363	0.13313	0.12363	0.11252	0.09985	0.10777	0.09034	0.08558	0.07925	0.07766	0.07766	0.06657	0.08558	0.08717	0.07132	0.08083	0.10618	0.08241	0.06181	0.07291	0.06974	0.05389	0.04914	0.06815	0.05864	0.06974	0.06815	0.06974	0.05389	0.06657	0.05072	0.05072	0.05547	0.05389	0.05072	0.06181	0.0634	0.06181	0.05864	0.05072	0.04438	0.03486	0.04438	0.0412	0.04914
1543.4	0.16483	0.14264	0.15215	0.13947	0.1268	0.1252	0.12203	0.11728	0.11252	0.10935	0.12363	0.11728	0.11252	0.1046	0.10777	0.09985	0.10302	0.09192	0.09668	0.07608	0.06181	0.10143	0.09509	0.08875	0.06498	0.08875	0.07132	0.06974	0.05864	0.07608	0.06498	0.05231	0.06974	0.05864	0.06181	0.05072	0.05072	0.05389	0.06657	0.04755	0.05231	0.05231	0.04914	0.03803	0.06498	0.05389	0.05389	0.06181	0.07449
1545.04	0.20445	0.16958	0.16958	0.16641	0.15691	0.13947	0.11886	0.08875	0.11094	0.09826	0.09351	0.10777	0.11411	0.09351	0.09351	0.11252	0.10302	0.09034	0.07925	0.08717	0.08558	0.07766	0.06023	0.06181	0.07291	0.08241	0.07132	0.06498	0.0428	0.07925	0.06657	0.07132	0.07291	0.084	0.06815	0.05706	0.06181	0.07132	0.06657	0.06657	0.0634	0.04914	0.06023	0.03803	0.06498	0.08083	0.04914	0.03169	0.03169
1546.69	0.19652	0.19335	0.16958	0.1474	0.15849	0.15849	0.1363	0.13155	0.12045	0.11252	0.11886	0.09985	0.09668	0.09668	0.13947	0.06815	0.10302	0.08241	0.08241	0.08875	0.07925	0.08558	0.07608	0.07608	0.05864	0.07291	0.07608	0.0634	0.04914	0.09034	0.08875	0.05231	0.06657	0.07608	0.06815	0.07291	0.05547	0.06657	0.06657	0.05547	0.05864	0.06181	0.05231	0.03803	0.05864	0.06181	0.05231	0.05706	0.04597
1548.33	0.18701	0.17592	0.17275	0.14423	0.14898	0.11886	0.1252	0.11728	0.10618	0.11411	0.11094	0.09192	0.10935	0.09985	0.09668	0.12363	0.12045	0.08083	0.08717	0.084	0.07925	0.09985	0.07925	0.06815	0.08083	0.08558	0.07925	0.06974	0.08717	0.05864	0.06498	0.05864	0.06181	0.06974	0.05389	0.06498	0.07132	0.07925	0.07132	0.0634	0.07449	0.07449	0.06498	0.084	0.05547	0.05547	0.03803	0.05231	0.05389
1549.97	0.17751	0.19652	0.20128	0.16166	0.16166	0.1268	0.1363	0.1046	0.13155	0.11411	0.11886	0.13472	0.1268	0.09985	0.11252	0.12997	0.11252	0.11094	0.10935	0.11411	0.1046	0.07925	0.09668	0.08083	0.09351	0.07132	0.06181	0.10143	0.08558	0.10935	0.08717	0.07608	0.07291	0.08875	0.07925	0.09034	0.0634	0.07291	0.04755	0.06023	0.08241	0.08083	0.06657	0.06498	0.06498	0.07449	0.05706	0.06815	0.04755
1551.62	0.19811	0.20763	0.18226	0.15691	0.1474	0.16166	0.16007	0.12838	0.11411	0.1252	0.12203	0.10935	0.11411	0.12838	0.13155	0.09985	0.12363	0.10302	0.10302	0.09985	0.08717	0.08083	0.09351	0.084	0.08875	0.09192	0.09034	0.09034	0.084	0.09034	0.0634	0.08083	0.08241	0.06498	0.07291	0.08558	0.08717	0.08717	0.07766	0.0634	0.08083	0.07608	0.07608	0.05072	0.05864	0.0634	0.07132	0.05547	0.06815
1553.26	0.2108	0.18226	0.20763	0.19335	0.19018	0.15057	0.15849	0.13789	0.16483	0.15057	0.12997	0.13155	0.1252	0.14581	0.15215	0.14106	0.10935	0.11886	0.08717	0.10143	0.10302	0.10143	0.09351	0.09985	0.08241	0.10618	0.10777	0.08875	0.09351	0.09668	0.09985	0.08558	0.10143	0.11252	0.09668	0.08558	0.09034	0.07766	0.08241	0.09351	0.07608	0.07449	0.06815	0.08875	0.09351	0.09034	0.07291	0.06657	0.07925
1554.9	0.2092	0.2203	0.23298	0.20445	0.17751	0.16166	0.17592	0.14581	0.13947	0.13947	0.13789	0.12997	0.14106	0.14106	0.1474	0.11728	0.10777	0.1046	0.11411	0.12363	0.11094	0.09509	0.10777	0.09192	0.09826	0.10935	0.11094	0.10143	0.11094	0.09351	0.1046	0.09034	0.10143	0.10143	0.07925	0.09509	0.11094	0.09192	0.09985	0.09668	0.09985	0.08083	0.07132	0.07608	0.09509	0.09668	0.09351	0.06023	0.05706
1556.55	0.2203	0.2409	0.20603	0.21872	0.17909	0.17117	0.18701	0.17117	0.168	0.16958	0.15691	0.14581	0.1268	0.1363	0.14264	0.16166	0.12203	0.13155	0.13313	0.12363	0.13313	0.1268	0.11728	0.11569	0.11411	0.10777	0.12997	0.13155	0.13947	0.12363	0.1046	0.11411	0.11094	0.09985	0.09826	0.1046	0.09985	0.11411	0.11252	0.09826	0.10618	0.07925	0.09192	0.08241	0.09509	0.10618	0.10302	0.09034	0.08875
1558.19	0.26626	0.21238	0.22347	0.23298	0.19018	0.17909	0.18226	0.19177	0.16483	0.16007	0.17751	0.15691	0.17434	0.15057	0.16007	0.16483	0.13947	0.13313	0.15057	0.15057	0.11886	0.13155	0.14264	0.11728	0.13947	0.10935	0.10777	0.13789	0.1268	0.1268	0.13789	0.14264	0.1268	0.1046	0.10143	0.11886	0.10777	0.10143	0.12997	0.11094	0.09826	0.11886	0.11094	0.10143	0.11252	0.08875	0.10618	0.10302	0.11411
1559.83	0.27418	0.23298	0.2314	0.24566	0.21713	0.22506	0.21872	0.20603	0.20763	0.19177	0.16483	0.15849	0.15532	0.15532	0.17275	0.19494	0.168	0.18385	0.17434	0.17592	0.16483	0.1474	0.15849	0.14581	0.15849	0.14423	0.12838	0.12363	0.14898	0.14898	0.14106	0.1363	0.13947	0.16483	0.1363	0.12203	0.09985	0.15374	0.11411	0.14264	0.1252	0.10777	0.1363	0.11569	0.1363	0.1363	0.13789	0.1252	0.13155
1561.47	0.2726	0.27894	0.29795	0.28686	0.26784	0.26309	0.23615	0.21872	0.19177	0.2314	0.21872	0.20445	0.1886	0.17909	0.19969	0.18385	0.18385	0.18385	0.1886	0.19652	0.1886	0.18226	0.18701	0.18543	0.17434	0.16958	0.19177	0.20763	0.17275	0.14423	0.16958	0.15532	0.16166	0.14264	0.16166	0.15215	0.14106	0.16483	0.16324	0.14898	0.16324	0.14423	0.14264	0.14264	0.15057	0.15532	0.14581	0.1363	0.1474
1563.11	0.34234	0.29638	0.32332	0.30589	0.28369	0.29795	0.26151	0.22347	0.27577	0.252	0.23298	0.24883	0.22189	0.23457	0.23298	0.25041	0.21872	0.23298	0.20128	0.20445	0.23932	0.19018	0.19969	0.20603	0.20286	0.21713	0.19494	0.20603	0.20603	0.19652	0.21555	0.19811	0.19335	0.19335	0.19335	0.16641	0.18385	0.18385	0.16641	0.16958	0.17117	0.17592	0.16641	0.18068	0.17434	0.19494	0.17592	0.18226	0.19969
1564.75	0.34867	0.36294	0.36611	0.35501	0.32649	0.3154	0.2932	0.31698	0.28052	0.28369	0.27735	0.26467	0.30589	0.30747	0.26151	0.26784	0.27577	0.25992	0.26467	0.25675	0.26467	0.23298	0.21713	0.25358	0.23615	0.22664	0.25675	0.2409	0.20128	0.252	0.22981	0.22189	0.25992	0.23932	0.22347	0.22981	0.19811	0.23615	0.2314	0.22189	0.22981	0.23774	0.20603	0.1886	0.2092	0.22823	0.21713	0.20763	0.20763
1566.39	0.41049	0.39939	0.38355	0.37403	0.37403	0.39147	0.37403	0.33441	0.35501	0.31223	0.31856	0.29003	0.29003	0.31223	0.32966	0.32173	0.29795	0.29161	0.31064	0.28369	0.31064	0.27418	0.29795	0.31223	0.28052	0.29161	0.27577	0.27418	0.27101	0.26467	0.25358	0.252	0.27735	0.28686	0.24566	0.252	0.26784	0.26943	0.252	0.2726	0.24407	0.25358	0.23774	0.26626	0.23457	0.27101	0.22506	0.24724	0.25358
1568.03	0.43901	0.42316	0.42158	0.4295	0.42158	0.43267	0.38513	0.36769	0.3772	0.36611	0.35343	0.34234	0.35343	0.39464	0.35026	0.36611	0.34867	0.36294	0.33917	0.33917	0.36294	0.31223	0.32173	0.31856	0.30113	0.30113	0.29795	0.28369	0.2932	0.33917	0.30113	0.28528	0.28369	0.32015	0.31064	0.27418	0.29478	0.31223	0.29638	0.28845	0.29795	0.27577	0.27418	0.2726	0.28845	0.28369	0.26467	0.27894	0.2726
1569.67	0.48656	0.47864	0.48973	0.46278	0.48022	0.44852	0.42475	0.37086	0.38989	0.37561	0.35343	0.35343	0.41366	0.37561	0.38989	0.36928	0.3455	0.35818	0.32807	0.36452	0.32173	0.32649	0.33124	0.31856	0.336	0.31698	0.32807	0.34392	0.31698	0.32649	0.31223	0.30113	0.31064	0.30747	0.29478	0.29478	0.27894	0.31223	0.28211	0.31381	0.32807	0.29638	0.26943	0.28369	0.27418	0.26784	0.2932	0.29795	0.26626
1571.31	0.47389	0.47705	0.44535	0.44694	0.39147	0.38355	0.40573	0.36611	0.35977	0.34234	0.35977	0.38513	0.35818	0.336	0.32173	0.35026	0.3455	0.31698	0.31064	0.33758	0.33917	0.35818	0.32015	0.29478	0.31381	0.33283	0.3249	0.31064	0.3043	0.31698	0.32332	0.30113	0.31381	0.2932	0.27577	0.27577	0.2726	0.26467	0.28686	0.29955	0.2726	0.2726	0.29955	0.2726	0.28211	0.29161	0.30113	0.27735	0.26784
1572.95	0.42475	0.41841	0.38672	0.37403	0.34709	0.37244	0.33441	0.33283	0.336	0.35026	0.30589	0.28686	0.27577	0.29003	0.28686	0.27894	0.29478	0.27894	0.26943	0.28686	0.28845	0.28845	0.29003	0.26943	0.29478	0.27101	0.26784	0.28369	0.26309	0.28528	0.26309	0.2314	0.26151	0.26467	0.25041	0.24883	0.24249	0.25358	0.24724	0.21872	0.23298	0.2314	0.22823	0.21713	0.2092	0.2314	0.24883	0.23457	0.20603
1574.58	0.38038	0.33917	0.34709	0.34709	0.3455	0.29955	0.30589	0.23932	0.23932	0.26626	0.26467	0.21872	0.23932	0.22506	0.26626	0.25517	0.24249	0.2314	0.24724	0.22189	0.23615	0.22189	0.23615	0.22506	0.23298	0.23774	0.22189	0.23615	0.21238	0.21395	0.22506	0.24566	0.23457	0.22347	0.20286	0.21713	0.2203	0.20603	0.19969	0.23774	0.21713	0.21872	0.18385	0.17434	0.19494	0.19494	0.19177	0.19494	0.19177
1576.22	0.3043	0.3043	0.26784	0.27577	0.27577	0.21555	0.22347	0.23932	0.22189	0.22347	0.22823	0.19969	0.2092	0.2108	0.19494	0.20603	0.21555	0.19652	0.19652	0.20286	0.19652	0.18701	0.19177	0.22347	0.18385	0.17909	0.18701	0.2203	0.20763	0.20445	0.16641	0.15691	0.16483	0.18701	0.16641	0.18385	0.13947	0.15057	0.15215	0.16166	0.20445	0.14423	0.15215	0.14264	0.1268	0.14898	0.13155	0.15849	0.16166
1577.86	0.26309	0.24249	0.26626	0.23457	0.24566	0.23774	0.19494	0.20286	0.2108	0.19494	0.19494	0.19494	0.18701	0.18385	0.16641	0.17275	0.18068	0.15532	0.14106	0.17434	0.14581	0.1474	0.14106	0.13789	0.14898	0.15374	0.13947	0.15215	0.15374	0.1363	0.14106	0.1268	0.14106	0.15057	0.14106	0.13947	0.13472	0.16166	0.12997	0.11886	0.14423	0.11728	0.12363	0.12363	0.11411	0.11886	0.12363	0.09985	0.13947
1579.49	0.22981	0.22506	0.20603	0.2108	0.22347	0.21395	0.18385	0.16324	0.17275	0.16641	0.16641	0.16324	0.15532	0.15691	0.168	0.16483	0.16007	0.15532	0.1474	0.12363	0.14581	0.13947	0.1268	0.11569	0.11252	0.13789	0.13155	0.1268	0.1252	0.12203	0.1363	0.13313	0.1252	0.13947	0.12838	0.1268	0.12203	0.11252	0.11094	0.11569	0.09826	0.09034	0.10618	0.11728	0.11094	0.10777	0.09509	0.09826	0.08558
1581.13	0.22664	0.20603	0.20286	0.20445	0.19335	0.20445	0.18385	0.16324	0.14423	0.13789	0.16166	0.13472	0.14264	0.1474	0.1268	0.14264	0.13789	0.14106	0.12838	0.13472	0.1363	0.10302	0.1268	0.1268	0.11094	0.11094	0.11728	0.11728	0.12997	0.1268	0.11252	0.09351	0.09668	0.1046	0.1046	0.10302	0.12203	0.12203	0.09985	0.10302	0.10935	0.10302	0.10302	0.1046	0.1268	0.1046	0.084	0.09351	0.1046
1582.77	0.2092	0.19494	0.1886	0.17275	0.2092	0.18068	0.17592	0.14581	0.14898	0.15691	0.13947	0.1474	0.16641	0.13155	0.14581	0.13313	0.13155	0.11886	0.12045	0.10302	0.11728	0.11252	0.10935	0.09668	0.11886	0.12838	0.11886	0.1046	0.09509	0.09192	0.09351	0.10777	0.10618	0.07608	0.08558	0.08558	0.09668	0.10302	0.08083	0.07925	0.084	0.08717	0.07766	0.08875	0.09826	0.08717	0.08083	0.06657	0.09192
1584.4	0.2092	0.19652	0.20286	0.19652	0.19494	0.15691	0.15691	0.14581	0.14898	0.14106	0.14581	0.14264	0.12997	0.10777	0.1046	0.14106	0.12363	0.09826	0.11252	0.11252	0.1046	0.12203	0.10777	0.10618	0.08717	0.10777	0.11411	0.09509	0.09668	0.10618	0.09034	0.07766	0.10302	0.084	0.09351	0.09826	0.09668	0.08717	0.06657	0.084	0.07925	0.08241	0.08083	0.08558	0.08717	0.084	0.09034	0.09351	0.04914
1586.04	0.2108	0.20763	0.19177	0.17434	0.17117	0.15849	0.1474	0.11728	0.1268	0.11886	0.12838	0.1252	0.12363	0.10618	0.1046	0.11252	0.1252	0.10777	0.12203	0.09668	0.11886	0.08717	0.12203	0.09192	0.09192	0.09668	0.08875	0.09826	0.09509	0.08717	0.10143	0.09668	0.07291	0.084	0.06023	0.07449	0.07925	0.06974	0.07766	0.06815	0.084	0.09034	0.09034	0.06023	0.05389	0.06974	0.084	0.06974	0.07291
1587.67	0.19494	0.17592	0.1886	0.18226	0.18701	0.17434	0.1474	0.12997	0.12363	0.1474	0.1363	0.13155	0.12045	0.11094	0.12363	0.13472	0.08717	0.09034	0.08717	0.10302	0.09668	0.08717	0.09509	0.1046	0.09192	0.09192	0.1046	0.11252	0.084	0.08241	0.08083	0.07132	0.084	0.07608	0.08083	0.07608	0.05706	0.06498	0.09192	0.08717	0.09192	0.06815	0.05706	0.05706	0.07291	0.07132	0.06498	0.0634	0.0634
1589.3	0.20445	0.18385	0.17117	0.15374	0.16324	0.14423	0.12045	0.1268	0.13313	0.1046	0.12203	0.12363	0.09985	0.1046	0.10777	0.12203	0.12997	0.08558	0.10618	0.10777	0.12045	0.1046	0.07608	0.07766	0.10143	0.09668	0.09509	0.07291	0.06657	0.06657	0.06974	0.06023	0.08558	0.04914	0.08083	0.08875	0.07925	0.07449	0.09985	0.07132	0.07449	0.07291	0.07449	0.08717	0.05864	0.06023	0.06657	0.05864	0.05072
1590.94	0.1886	0.15532	0.14898	0.14898	0.16958	0.14898	0.12838	0.13947	0.13155	0.11728	0.09985	0.09826	0.11094	0.09509	0.11411	0.11252	0.10935	0.09668	0.09351	0.09668	0.09509	0.084	0.07608	0.10302	0.08717	0.07449	0.08558	0.10302	0.09192	0.084	0.09509	0.05389	0.06498	0.07449	0.06657	0.06181	0.07291	0.05864	0.06974	0.07608	0.08241	0.05864	0.05389	0.05231	0.0412	0.05231	0.06657	0.05547	0.05389
1592.57	0.16641	0.17434	0.15691	0.16641	0.15532	0.11728	0.14264	0.11411	0.12363	0.10777	0.12838	0.11094	0.11728	0.13472	0.13313	0.08558	0.09668	0.08717	0.08241	0.06023	0.084	0.08083	0.06498	0.08241	0.07132	0.09192	0.07291	0.08558	0.06181	0.05389	0.0428	0.0634	0.06498	0.06498	0.04755	0.06498	0.04438	0.05072	0.05864	0.0634	0.08083	0.04914	0.04755	0.03328	0.06181	0.05389	0.04597	0.06181	0.05231
1594.2	0.18068	0.168	0.15532	0.1474	0.14106	0.14581	0.1363	0.09826	0.10302	0.12997	0.11252	0.11252	0.10302	0.084	0.09034	0.11094	0.10935	0.06657	0.08083	0.08241	0.06657	0.07291	0.07449	0.07925	0.07132	0.084	0.09034	0.04438	0.05231	0.06023	0.04914	0.06498	0.04755	0.04914	0.06181	0.06181	0.06498	0.04755	0.0634	0.04597	0.06181	0.03963	0.03645	0.03963	0.05547	0.05547	0.06023	0.0428	0.05547
1595.84	0.16007	0.16641	0.14423	0.14106	0.1268	0.11252	0.12203	0.10302	0.09826	0.09985	0.10935	0.09668	0.11094	0.09192	0.08717	0.09668	0.07925	0.08241	0.084	0.08083	0.06974	0.06815	0.06023	0.05231	0.07608	0.06657	0.05547	0.05072	0.05706	0.06023	0.04914	0.04438	0.04755	0.04755	0.05231	0.04914	0.06181	0.03963	0.0428	0.05231	0.05072	0.04755	0.03803	0.03803	0.03803	0.03803	0.03486	0.05547	0.03645
1597.47	0.13472	0.16958	0.16641	0.13947	0.15374	0.11411	0.12045	0.11252	0.10935	0.10777	0.11569	0.09034	0.09509	0.09509	0.09668	0.07291	0.06974	0.06815	0.06815	0.06181	0.06815	0.0634	0.07132	0.05231	0.05231	0.06498	0.07449	0.05547	0.03328	0.06498	0.05389	0.0428	0.05072	0.03645	0.04755	0.05231	0.04597	0.02694	0.06023	0.03169	0.05547	0.03963	0.03486	0.06023	0.0412	0.04438	0.05547	0.02694	0.03486
1599.1	0.16166	0.15215	0.1474	0.1252	0.11728	0.09985	0.09351	0.10302	0.07291	0.09509	0.07449	0.09192	0.07608	0.08241	0.06498	0.084	0.06974	0.06181	0.07132	0.06181	0.05706	0.06498	0.07608	0.0634	0.05547	0.05864	0.07132	0.05864	0.03328	0.03803	0.05389	0.03963	0.04438	0.05072	0.0206	0.03328	0.03645	0.03803	0.0428	0.02694	0.0428	0.05072	0.03486	0.01743	0.03645	0.03803	0.03486	0.03328	0.02852
1600.73	0.168	0.14581	0.13789	0.12838	0.11411	0.10302	0.09351	0.09351	0.07449	0.07291	0.06023	0.07449	0.07132	0.07766	0.09034	0.07291	0.04438	0.0634	0.05864	0.06657	0.04914	0.0634	0.04438	0.05389	0.04755	0.04755	0.05706	0.04914	0.04914	0.03963	0.03963	0.04755	0.03645	0.03011	0.03803	0.02219	0.03011	0.03011	0.03963	0.0206	0.05547	0.03169	0.04438	0.03486	0.03169	0.01902	0.03328	0.01585	0.01902
1602.36	0.15691	0.14106	0.1363	0.11728	0.1252	0.11094	0.10618	0.09985	0.07925	0.10143	0.07608	0.09826	0.09509	0.08558	0.08241	0.0634	0.08083	0.07449	0.0412	0.0412	0.05389	0.07291	0.06815	0.06498	0.0412	0.05072	0.05706	0.05547	0.05547	0.03645	0.03169	0.03645	0.01585	0.01585	0.01743	0.03486	0.05231	0.03803	0.04755	0.02219	0.0412	0.05389	0.03645	0.03011	0	0.03486	0.01902	0.02852	0.02694
1603.99	0.15057	0.14264	0.13947	0.12203	0.11411	0.12363	0.09192	0.09509	0.08241	0.09192	0.08717	0.06815	0.06498	0.08558	0.06181	0.07291	0.06815	0.05231	0.04438	0.05864	0.0428	0.06181	0.04914	0.0634	0.05547	0.06023	0.04755	0.05547	0.04438	0.03328	0.03645	0.04438	0.0206	0.03486	0.01902	0.03645	0.02377	0.02694	0.04914	0.03169	0.04914	0.0206	0.0206	0.01902	0.04597	0.02377	0.00792	0.02377	0.0412
1605.62	0.15215	0.1268	0.13789	0.12997	0.11252	0.09509	0.1046	0.09826	0.08558	0.07766	0.09509	0.08241	0.084	0.08875	0.0634	0.07925	0.05547	0.03169	0.07291	0.08241	0.05706	0.03011	0.04597	0.03169	0.02694	0.02852	0.0428	0.03963	0.03803	0.02219	0.0206	0.0412	0.0428	0.04597	0.0428	0.03169	0.0206	0.02219	0.03328	0.03486	0.05072	0.01902	0.02694	0.02219	0.0206	0.00317	0.02852	0.03011	0.02536
1607.25	0.15691	0.14106	0.15849	0.12203	0.11411	0.11886	0.1046	0.06498	0.07449	0.06815	0.07766	0.06498	0.06815	0.05231	0.06498	0.07132	0.07608	0.06023	0.05072	0.06023	0.0428	0.04914	0.05072	0.05072	0.05547	0.05072	0.0428	0.06181	0.06023	0.0428	0.03645	0.03645	0.04438	0.0206	0.03169	0.03328	0.02377	0.01902	0.01109	0.03803	0.03803	0.0412	0.03963	0.01743	0.01268	0.02536	0.01585	0.00475	0.00792
1608.88	0.17117	0.14423	0.12045	0.09034	0.10777	0.1046	0.09192	0.09034	0.084	0.09509	0.08083	0.06974	0.06181	0.06974	0.06657	0.07608	0.06023	0.04755	0.05389	0.04597	0.05547	0.05072	0.0412	0.04914	0.04438	0.0428	0.03486	0.03645	0.04597	0.03169	0.02219	0.03963	0.02377	0.03328	0.02694	0.01743	0.0206	0.0206	0.01902	0.03169	0.04597	0.0206	0.01109	0.01426	0.03328	0.02219	0.01268	0.0206	0.03011
1610.51	0.1363	0.13789	0.11886	0.13472	0.1046	0.08558	0.09509	0.05706	0.09192	0.07132	0.06974	0.07766	0.06974	0.08083	0.08558	0.08083	0.05389	0.06498	0.06657	0.04597	0.05231	0.0412	0.06181	0.02694	0.02694	0.03328	0.05072	0.0428	0.03963	0.04438	0.03328	0.03169	0.02536	0.03169	0.03011	0.03169	0.02536	0.01902	0.03486	0.03963	0.03011	0.03963	0.02694	0.03011	0.01902	0.02852	0.04438	0.01268	0.03169
1612.14	0.15057	0.1474	0.13155	0.13155	0.09509	0.12045	0.07925	0.08875	0.09826	0.09351	0.06657	0.07291	0.07291	0.05389	0.05864	0.07449	0.06023	0.04914	0.06181	0.05706	0.03645	0.05389	0.05547	0.05072	0.04755	0.03486	0.02694	0.04438	0.04438	0.02852	0.03486	0.02377	0.03328	0.03011	0.03963	0.03328	0.02377	0.03328	0.02852	0.02852	0.0412	0.03011	0.0206	0.03328	0.04755	0.02377	0.01426	0.00634	0.02219
1613.76	0.1363	0.16007	0.1363	0.10143	0.10143	0.09034	0.09192	0.09351	0.09034	0.09034	0.0634	0.07766	0.07766	0.06815	0.06023	0.05706	0.04914	0.06498	0.06974	0.06181	0.03803	0.0428	0.03011	0.0428	0.04914	0.06023	0.04755	0.03011	0.02536	0.03486	0.05072	0.03963	0.02219	0.04438	0.02852	0.04438	0.03169	0.00475	0.02694	0.03963	0.03011	0.02536	0.02536	0.02377	0.00951	0.04438	0.02219	0.03328	0.01268
1615.39	0.12997	0.11411	0.14898	0.1268	0.10618	0.09192	0.09351	0.08717	0.07766	0.09192	0.07925	0.06974	0.06657	0.07925	0.07766	0.06815	0.06815	0.0634	0.04438	0.06815	0.05547	0.05231	0.04755	0.04597	0.05706	0.05231	0.02536	0.03803	0.03486	0.05072	0.03328	0.03011	0.03169	0.02852	0.03169	0.01426	0.01902	0.02694	0.03169	0.02694	0.0412	0.02694	0.01109	0.01426	0.00792	0.03486	0.00634	0.01743	0.01743
1617.02	0.15691	0.14423	0.14106	0.13947	0.11569	0.10777	0.084	0.09192	0.0634	0.07132	0.08083	0.06657	0.05706	0.0634	0.07291	0.06974	0.03963	0.04914	0.0428	0.05072	0.0428	0.05706	0.05706	0.06023	0.03011	0.04438	0.04914	0.0412	0.01743	0.03486	0.02377	0.01268	0.03803	0.02377	0.02536	0.01426	0.03169	0.03328	0.02536	0.03645	0.02852	0.02852	0.03169	0.01268	0.01268	0.01268	0.00158	0.02852	0.02852
1618.64	0.13789	0.13947	0.13313	0.13789	0.10935	0.11569	0.09668	0.084	0.09985	0.09351	0.06023	0.0634	0.06657	0.06974	0.06181	0.0634	0.04755	0.06815	0.0634	0.05072	0.0412	0.05072	0.0428	0.0428	0.03803	0.02852	0.02694	0.03645	0.03169	0.03486	0.02536	0.01743	0.01902	0.02536	0.02536	0.02694	0.03011	0.02219	0.03963	0.0206	0.02852	0.02694	0.02852	0.02694	0.01109	0.01902	0.01585	0.01268	0.02694
1620.27	0.13947	0.12838	0.13313	0.11886	0.10302	0.09826	0.1046	0.07608	0.06815	0.08241	0.06974	0.0634	0.06974	0.07766	0.07132	0.05864	0.05072	0.05547	0.05231	0.05706	0.03963	0.04597	0.04438	0.03169	0.03328	0.0428	0.03486	0.04438	0.02852	0.02219	0.01109	0.04597	0.0428	0.01585	0.01426	0.01426	0.02536	0.02536	0.03486	0.03328	0.02219	0.00475	0.01426	0.00475	0.00317	0.03645	0.01585	0.01585	0.01585
1621.9	0.13789	0.12203	0.12045	0.12838	0.10935	0.10935	0.10302	0.08875	0.07449	0.10143	0.08083	0.07449	0.05864	0.07291	0.06974	0.06498	0.07449	0.05389	0.0428	0.05547	0.04597	0.04914	0.04914	0.05389	0.03963	0.03328	0.05231	0.04597	0.0428	0.03963	0.01426	0.02219	0.02694	0.05864	0.02694	0.0206	0.03645	0.02536	0.0206	0.02219	0.03803	0.00634	0.01902	0.02377	0.03328	0.03011	0.01743	0.01743	0.0206
1623.52	0.14581	0.14581	0.12363	0.11728	0.1046	0.10618	0.09509	0.08558	0.06974	0.08875	0.0634	0.06974	0.08717	0.07449	0.0634	0.06181	0.06815	0.0412	0.05072	0.05706	0.03486	0.03011	0.05706	0.02219	0.03963	0.04597	0.03169	0.04438	0.03963	0.02852	0.03169	0.03328	0.01585	0.02852	0.02694	0.01585	0.00634	0.02219	0.04597	0.03011	0.0206	0.00951	0.02536	0.02852	0.01902	0.03169	0.0206	0.01902	0.03328
1625.15	0.13313	0.14264	0.12997	0.12203	0.1252	0.11411	0.08875	0.06815	0.07766	0.06974	0.06657	0.07766	0.06498	0.05389	0.06498	0.06181	0.05706	0.03486	0.04597	0.04914	0.03328	0.05864	0.03963	0.0412	0.0428	0.04755	0.06023	0.05072	0.02852	0.02536	0.03803	0.03803	0.02536	0.0206	0.01743	0.0206	0.02536	0.02219	0.02536	0.03011	0.03803	0.02536	0.01585	0.01743	0.01902	0.02536	0.0206	0.01743	0.01902
1626.77	0.15849	0.12363	0.12203	0.11411	0.11886	0.10618	0.10302	0.07291	0.1046	0.084	0.084	0.07766	0.06815	0.05706	0.04597	0.06181	0.04597	0.05547	0.07449	0.05389	0.04914	0.04597	0.02852	0.02536	0.03328	0.03011	0.05389	0.05231	0.03328	0.00792	0.04597	0.02694	0.02536	0.01585	0.01743	0.03645	0.02694	0.01743	0.02377	0.02852	0.02219	0.03169	0.02219	0	0.0206	0.03169	0.02694	0.01743	0.01743
1628.4	0.15057	0.13789	0.1252	0.11411	0.09985	0.09668	0.08241	0.07925	0.07132	0.09034	0.07925	0.07449	0.05864	0.07925	0.06181	0.07608	0.06181	0.02219	0.0412	0.03486	0.05864	0.04755	0.03803	0.03963	0.0428	0.03486	0.03486	0.03169	0.03169	0.0412	0.03011	0.03011	0.03011	0.03645	0.02377	0.03169	0.02536	0.03169	0.02694	0.03011	0.02536	0.01109	0.02852	0.02694	0.01902	0.01268	0.01743	0.01268	0.01426
1630.02	0.14264	0.13155	0.1252	0.10302	0.10777	0.1046	0.08717	0.0634	0.07608	0.05547	0.08241	0.06181	0.06815	0.06815	0.07766	0.05231	0.04914	0.03486	0.02377	0.04597	0.03963	0.03011	0.03328	0.03011	0.03328	0.03645	0.03328	0.01585	0.03169	0.02852	0.02219	0.03486	0.0206	0.0412	0.01902	0.03645	0.03011	0.03803	0.02536	0.02536	0.03963	0.02219	0.01585	0.00475	0.02536	0.02377	0.02377	0.0206	0.00951
1631.64	0.11728	0.12997	0.14106	0.12363	0.11411	0.10143	0.09192	0.07766	0.084	0.07766	0.06815	0.07449	0.07925	0.08717	0.06815	0.05864	0.06498	0.05072	0.03328	0.03803	0.03963	0.04597	0.06181	0.03645	0.04914	0.03803	0.03328	0.02694	0.03803	0.03645	0.03486	0.02852	0.0206	0.0206	0.01268	0.02852	0.00951	0.03328	0.03169	0.03486	0.02536	0.02536	0.01743	0.01426	0.0206	0.01426	0.02852	0.01585	0.01426
1633.26	0.17592	0.12997	0.10935	0.12363	0.1046	0.08717	0.09192	0.05231	0.0634	0.07766	0.06657	0.06657	0.07449	0.05547	0.05547	0.0634	0.04597	0.04597	0.03645	0.03803	0.02852	0.04914	0.05072	0.03645	0.03328	0.03963	0.01743	0.02219	0.02852	0.02219	0.00951	0.02852	0.03963	0.03011	0.03645	0.02536	0.01902	0.03645	0.03328	0.01902	0.01743	0.03486	0.01426	0.03011	0.01743	0.0206	0.02694	-0.00317	0.00792
1634.89	0.1474	0.12997	0.1252	0.1046	0.12363	0.11252	0.07766	0.07925	0.09034	0.08717	0.084	0.07925	0.06023	0.06974	0.0412	0.05072	0.0412	0.04755	0.04597	0.03803	0.05547	0.04597	0.04438	0.03486	0.04438	0.0428	0.04438	0.02536	0.03645	0.01268	0.02219	0.02694	0.01743	0.01743	0.02694	0.03645	0.01585	0.03011	0.03645	0.03011	0.02852	0.03486	0.02219	0.01426	0.02694	0.01426	0.03328	0.02694	0.02219
1636.51	0.14423	0.1363	0.1252	0.11886	0.10618	0.09351	0.08558	0.09034	0.07925	0.06815	0.06974	0.09192	0.08083	0.07449	0.04597	0.07132	0.05072	0.04914	0.03328	0.04755	0.04755	0.0412	0.06023	0.06657	0.03963	0.03486	0.03169	0.02377	0.03486	0.04438	0.03011	0.03645	0.03328	0.02536	0.03328	0.01743	0.03486	0.01743	0.0206	0.0428	0.01743	0.01426	0.03169	0.00475	0.00317	0.01109	0.00951	0.01743	0.01743
1638.13	0.14106	0.13789	0.14264	0.13313	0.10777	0.10143	0.08558	0.09034	0.10143	0.08083	0.07925	0.09826	0.06974	0.06498	0.06815	0.07132	0.04755	0.0412	0.04597	0.03963	0.04914	0.05231	0.04597	0.01585	0.03645	0.03328	0.03803	0.0206	0.03645	0.03645	0.01902	0.01902	0.02536	0.02377	0.02219	0.03169	0.03645	0.02852	0.02536	0.02852	0.02852	0.01743	0.03328	0.02219	0.0206	0.03011	0.00951	-0.00317	0.01109
1639.75	0.15691	0.13155	0.15374	0.10935	0.10143	0.09034	0.09668	0.09351	0.06974	0.08241	0.084	0.06974	0.08875	0.07608	0.06815	0.05706	0.05547	0.05864	0.04597	0.05547	0.0412	0.0412	0.03486	0.06181	0.03963	0.03011	0.04755	0.03011	0.02852	0.05706	0.03486	0.01585	0.01902	0.01585	0.00634	0.01109	0.03486	0.03011	0.0206	0.02536	0.03011	0.0412	0.02219	0.02536	0.01585	0.02377	0.02694	0.03486	0.01743
1641.37	0.11252	0.12997	0.11728	0.1252	0.11252	0.09034	0.09034	0.07766	0.08717	0.08241	0.06657	0.09034	0.06657	0.06815	0.08558	0.06498	0.05231	0.05389	0.03645	0.04438	0.02377	0.04914	0.03963	0.0428	0.05706	0.0206	0.02852	0.05072	0.04438	0.02377	0.01426	0.02694	0.02852	0.01743	0.01426	0.03011	0.03803	0.00951	0.0206	0.02536	0.01585	0.00951	0.01902	0.02536	0.01585	0.01743	0.02219	0.00475	0.01743
1642.99	0.11252	0.12997	0.12363	0.10302	0.12045	0.09985	0.084	0.07608	0.07608	0.08241	0.0634	0.09192	0.07449	0.07608	0.06815	0.06498	0.06181	0.05389	0.03963	0.02852	0.03011	0.04755	0.03803	0.03803	0.0412	0.0428	0.04438	0.03328	0.02694	0.04438	0.05072	0.02694	0.03645	0.03486	0.03011	0.03169	0.03011	0.02219	0.03645	0.03011	0.02694	0.03963	0.01426	0.01109	0.03645	0.01585	0.0206	0.01743	0.01268
1644.61	0.12045	0.11252	0.12045	0.10302	0.10143	0.09351	0.09826	0.06023	0.07291	0.06974	0.07608	0.07449	0.06815	0.06498	0.0634	0.06498	0.04914	0.04914	0.05231	0.0428	0.03963	0.05231	0.05706	0.04755	0.03486	0.02852	0.05072	0.0206	0.0206	0.03328	0.0206	0.03486	0.04914	0.02219	0.01902	0.03011	0.03169	0.03011	0.02219	0.01585	0.03328	0.02219	0.0206	0.01902	0.01109	0.03645	0.03169	0.02536	0.0206
1646.23	0.14106	0.12363	0.11886	0.10143	0.11728	0.08875	0.09826	0.07449	0.08241	0.08717	0.09351	0.084	0.08875	0.06657	0.06023	0.06181	0.07132	0.05389	0.05231	0.0428	0.05072	0.05547	0.05547	0.03328	0.03169	0.05072	0.0428	0.03645	0.02219	0.01268	0.02694	0.03011	0.03803	0.02377	0.01426	0.01268	0.0206	0.02536	0.01585	0.01585	0.01743	0.02536	0.01743	0.00792	0.01109	0.03803	0.02694	0.02219	0.0206
1647.85	0.15691	0.12997	0.12838	0.10143	0.09034	0.11569	0.08875	0.09192	0.08558	0.05072	0.06498	0.06657	0.07608	0.06498	0.05547	0.05864	0.04914	0.07449	0.03803	0.03486	0.03803	0.03645	0.02852	0.0428	0.03645	0.0206	0.03963	0.01585	0.02694	0.02377	0.01426	0.03486	0.03803	0.03645	0.02536	0.01585	0.02377	0.03645	0.02536	0.01902	0.04438	0.03169	0.01109	0.01426	0.02377	0.01743	0.01585	0.01743	0.01268
1649.47	0.13947	0.15057	0.12838	0.11252	0.10935	0.09351	0.08717	0.07132	0.07766	0.08558	0.07608	0.07925	0.0634	0.05706	0.05864	0.05072	0.06498	0.05072	0.05547	0.03645	0.03963	0.03803	0.05389	0.05231	0.0428	0.04597	0.04597	0.01902	0.03486	0.02694	0.02694	0.02852	0.04914	0.00792	0.03169	0.01426	0.02377	0.01109	0.0412	0.02377	0.03486	0.02694	0.00951	0.01743	0.00951	0.02377	0.01585	0	0.00634
1651.09	0.1474	0.1363	0.11728	0.11094	0.12045	0.09351	0.08558	0.07608	0.07766	0.08083	0.06023	0.06498	0.04755	0.05706	0.05547	0.05389	0.06181	0.06023	0.05389	0.05389	0.03803	0.04438	0.03486	0.01426	0.01585	0.04597	0.02694	0.03169	0.0206	0	0.01902	0.0206	0.01743	0.03486	0.01585	0.01426	0.02377	0.02694	0.01426	0.02536	0.01743	0.02377	0.03963	0.03328	0.01902	0.01743	0.01268	0.00634	0.02377
1652.71	0.14106	0.15215	0.14264	0.09192	0.1252	0.09985	0.08875	0.09509	0.07132	0.07132	0.07291	0.04755	0.05072	0.07291	0.05706	0.05706	0.06181	0.05864	0.03803	0.03803	0.06023	0.04755	0.03645	0.04438	0.0428	0.03011	0.04597	0.03486	0.0412	0.02377	0.01426	0.02219	0.04597	0.03011	0.01585	0.01743	0.0206	0.01743	0.01743	0.01426	0.01902	0.00475	0.01426	0.00158	0.01426	0	0.01585	0.03011	0.01743
[truncated: 29 more rows]
[truncated: 278 more columns]

## Sheet: Fig, 3c
	0nm	20nm	40nm	60nm	120nm
0	1	0.98897	0.99946	0.99917	1
5	0.97863	0.95885	0.97484	0.95	1
10	0.93588	0.97313	0.99946	1.02267	0.96809
15	0.8771	0.93825	0.97238	0.98848	1
20	0.83435	0.9018	0.89361	0.95428	1.06383
25	0.81069	0.87961	0.89853	0.91688	1.00355
[truncated: 75 more rows]

## Sheet: Fig, 4a
3.60811	0
[truncated: 6,593 more rows]

[truncated: 47 more sheets: Fig, 4b, Fig, 5b, Fig, 5c, Supplementary Fig. 1d, Supplementary Fig. 2a, Supplementary Fig. 2b, Supplementary Fig. 3d, Supplementary Fig. 4e, Supplementary Fig. 5a, Supplementary Fig. 5b, Supplementary Fig. 5c, Supplementary Fig. 5d, Supplementary Fig. 6a, Supplementary Fig. 6b, Supplementary Fig. 7a, Supplementary Fig. 7b, Supplementary Fig. 8a, Supplementary Fig. 8b, Supplementary Fig. 9, Supplementary Fig. 11a …]
